# Supplementary material for: Distinct Associations of BMI and Fatty Acids With DNA Methylation in Fasting and Postprandial States in Men
Source: Front Genet. 2021 May 7;12:665769. doi: 10.3389/fgene.2021.665769 (PMC8138173; doi:10.3389/fgene.2021.665769)
Supplement: Supplementary file 1 [file Table_1.XLSX]

## Sheet: Hoja1
Supplementary Table 1. FS- and PS-specific dmCpG in associations with BMI.
FS-specific dmCpG									BMI, FS
									N average	N SD	Ow average	Ow SD	Ob average	Ob SD
									21.891	0.313064	28.2842	1.60271	33.163	2.91008
									β
CpG ID	Chr.	Position	Gene name	UCSC REFGENE accession	Gene compartment	Position relative to CpG island	r, BMI	p	N average	N SD	Ow average	Ow SD	Ob average	Ob SD
cg02302005	1	6971479	CAMTA1	NM_015215	Body	Open sea	0.587413	0.0269535	0.569461	0.134261	0.650717	0.062978	0.671806	0.0289455
cg20946054	1	11761766	C1orf187	NM_198545	5'UTR	Open sea	0.667502	0.0020981	0.553754	0.0452425	0.633616	0.0688066	0.677774	0.0381988
cg08878450	1	36915864	OSCP1 NOR1	NM_145047	1st exon	CpG island	0.663225	0.0166545	0.370125	0.0620451	0.42524	0.0485999	0.482966	0.0211344
cg24735226	1	65096537	CACHD1	NM_020925	Body	Open sea	-0.703577	0.00503102	0.696806	0.0452607	0.56005	0.0278554	0.59343	0.0259669
cg03935359	1	68363156			Intergenic	Open sea	0.662089	0.0324396	0.400894	0.0926395	0.484797	0.0557883	0.514675	0.0298476
cg25210835	1	110254828	GSTM5	NM_000851	TSS200	Open sea	-0.628747	0.0370376	0.549025	0.107661	0.434901	0.0309864	0.350051	0.14707
cg24467349	1	110254835	GSTM5	NM_000851	TSS200	Open sea	-0.628364	0.0349665	0.564668	0.139031	0.432781	0.0348525	0.339207	0.195292
cg12858902	1	110254854	GSTM5	NM_000851	TSS200	Open sea	-0.581796	0.025543	0.386767	0.142224	0.268267	0.0294855	0.234087	0.13351
cg23719124	1	110254919	GSTM5	NM_000851	1st exon	Open sea	-0.620704	0.0215235	0.568604	0.130386	0.433312	0.0322502	0.40779	0.147325
cg22864244	1	110255096	GSTM5	NM_000851	Body	Open sea	-0.594522	0.0381265	0.58196	0.0880978	0.446477	0.0504573	0.402795	0.13429
cg17360849	1	201688419	MIR5191	NR_049823	TSS1500	Open sea	-0.658907	0.0318365	0.453481	0.0831049	0.418918	0.0357813	0.340678	0.0319067
cg05387464	2	9956256			Intergenic	Open sea	0.609368	0.0385621	0.459587	0.0848308	0.562512	0.0521406	0.561427	0.0245683
cg13872898	2	121498194			Intergenic	Upstream shore	-0.688342	0.0306492	0.690403	0.0628463	0.633866	0.038809	0.561726	0.0622102
cg10816543	2	123492286			Intergenic	Open sea	-0.622378	0.0317496	0.822575	0.0115043	0.831979	0.0326588	0.712585	0.169997
cg22675732	2	145593773	TEX41	NR_033870	Body	Open sea	-0.762238	0.0296144	0.670608	0.0399992	0.630857	0.0591613	0.568778	0.105204
cg10755878	2	167466717			Intergenic	Open sea	-0.72028	0.0203819	0.572255	0.0435447	0.513011	0.0853755	0.468346	0.108653
cg06728274	2	175863238	CHN1	NR_038133	Body	Open sea	-0.726698	0.00185747	0.640115	0.058033	0.578072	0.0412318	0.536345	0.0280519
cg00907200	2	239037422	ESPNL	NM_194312	Body	CpG island	0.730763	0.0433287	0.622144	0.0397838	0.705597	0.0359231	0.733838	0.0567797
cg26292116	2	241618820	AQP12B	NM_001102467	Body	Open sea	0.678322	0.0271645	0.250993	0.213963	0.417041	0.201797	0.55502	0.0203867
cg06360820	2	242988706			Intergenic	CpG island	0.593064	0.0215712	0.573417	0.130462	0.597813	0.100531	0.77632	0.0673163
cg24725175	3	156878909	CCNL1	NM_020307	TSS1500	Downstream shore	0.661947	0.0245224	0.563715	0.0450096	0.580512	0.0238502	0.666131	0.0374374
cg24829633	3	169438087			Intergenic	Open sea	-0.744085	0.00491323	0.663462	0.0380557	0.616312	0.0504922	0.561432	0.0725058
cg12789884	3	175554437			Intergenic	Open sea	-0.636364	0.00792557	0.652288	0.0410997	0.606773	0.0416621	0.511986	0.0995548
cg20182111	3	193217253	ATP13A4	NM_032279	Body	Open sea	-0.615542	0.00242564	0.610317	0.0780616	0.486417	0.0396666	0.45875	0.0612569
cg23159337	3	193272778	ATP13A4	NM_032279	TSS200	Open sea	0.701771	0.00175228	0.406802	0.0604315	0.51329	0.0633925	0.53525	0.0270879
cg05946535	3	193272783	ATP13A4-AS1	NR_121666	Body	Open sea	0.634785	0.00282831	0.559941	0.0714719	0.641108	0.0679271	0.673665	0.0376502
cg25456368	4	57547347	HOPX	NM_139212	5'UTR	Open sea	-0.745032	0.0108895	0.513015	0.0572918	0.385898	0.0601484	0.364314	0.0958788
cg04085076	4	57547579	HOPX	NM_139212	5'UTR	Open sea	-0.649415	0.0422692	0.411551	0.058824	0.326616	0.0648475	0.287298	0.0581433
cg15032493	4	159986185			Intergenic	Open sea	-0.762238	0.0032443	0.707823	0.0338555	0.624967	0.098813	0.600413	0.0835616
cg24597353	4	177714618	VEGFC	NM_005429	TSS1500	Downstream shore	-0.739448	0.0376726	0.609285	0.018159	0.559471	0.0513055	0.505891	0.0452082
cg23182263	5	101757241	SLCO6A1	NM_001308014	Body	Open sea	-0.687156	0.016409	0.725143	0.0725978	0.630665	0.0626362	0.616727	0.0613047
cg10786767	5	136965680	KLHL3	NM_001257195	Body	Open sea	-0.65967	0.0229043	0.542667	0.0645208	0.485143	0.00814609	0.431851	0.0534294
cg26198644	5	177398429			Intergenic	CpG island	-0.658204	0.019406	0.75557	0.0334069	0.716004	0.11919	0.605288	0.121141
cg09391136	5	177398433			Intergenic	CpG island	-0.58042	0.034612	0.749586	0.0149845	0.683087	0.118544	0.606711	0.117722
cg26715042	6	49681307	CRISP2	NM_001142417	TSS200	Open sea	-0.695829	0.0233206	0.657516	0.0423946	0.431514	0.0995879	0.475754	0.0338957
cg01076129	6	49681334	CRISP2	NM_001142417	TSS200	Open sea	-0.846115	0.008	0.70362	0.0321348	0.61722	0.0324225	0.586453	0.0260542
cg15509430	6	49681350	CRISP2	NM_003296	TSS200	Open sea	-0.732456	0.0015638	0.746394	0.05284	0.682341	0.0466348	0.616281	0.0260302
cg07413806	6	101842523			Intergenic	Downstream shore	-0.681507	0.00900627	0.546573	0.0561618	0.516609	0.0690331	0.439958	0.0363018
cg04109155	6	155421497	TIAM2	NM_012454	5'UTR	Open sea	0.748252	0.00907358	0.47676	0.0144432	0.686477	0.187051	0.840375	0.0146876
cg21754837	6	166485745			Intergenic	Open sea	-0.757317	0.0187103	0.617357	0.0409058	0.527384	0.0540491	0.509685	0.0800751
cg09749225	6	168106055			Intergenic	CpG island	0.745105	0.0162254	0.506278	0.0115869	0.542952	0.0660924	0.61565	0.0738792
cg24039042	6	170580947			Intergenic	CpG island	0.753634	0.0293442	0.286274	0.0393759	0.295077	0.00634966	0.413883	0.0624117
cg22731751	7	941158	ADAP1	NM_001284311	Body	Upstream shore	0.670153	0.0417416	0.406866	0.0267621	0.43994	0.0331399	0.531901	0.0535901
cg26010879	7	73157217			Intergenic	Downstream shelf	-0.618854	0.000883763	0.482676	0.0400213	0.429845	0.0289933	0.365782	0.0135414
cg19928597	7	73157383			Intergenic	Downstream shelf	-0.619297	0.0313424	0.508226	0.0509562	0.481213	0.0372853	0.402163	0.028256
cg04134279	8	496327	C8orf42	NM_175075	TSS1500	Downstream shore	-0.827795	0.0351485	0.437711	0.00423932	0.389676	0.0808613	0.329262	0.0465489
cg00856667	8	11666594	FDFT1	NM_001287751	TSS200	Downstream shore	-0.733107	0.02	0.446015	0.0893997	0.403438	0.0601108	0.321887	0.0538987
cg22061769	8	17942896	ASAH1	NM_177924	TSS1500	Downstream shore	-0.831136	0.00509732	0.677045	0.0559019	0.584209	0.0419411	0.498152	0.0716716
cg03364486	8	29172968			Intergenic	Open sea	0.642291	0.0211308	0.288776	0.0332227	0.302074	0.0399908	0.395325	0.0136266
cg21788948	8	124732897	ANXA13	NM_004306	Body	Open sea	-0.832508	0.0237231	0.575947	0.0496487	0.482074	0.0385781	0.457472	0.0437343
cg11479389	8	138946730			Intergenic	Open sea	0.643357	0.0129225	0.347538	0.152748	0.518501	0.0867395	0.572797	0.0370593
cg14391923	8	140583084			Intergenic	Open sea	-0.582337	0.00989424	0.647315	0.0827835	0.61039	0.038914	0.530299	0.0384352
cg08167410	9	37062050			Intergenic	Open sea	-0.713287	0.0398037	0.737541	0.102574	0.709351	0.0898666	0.57528	0.00993616
cg13471254	9	131081198	TRUB2	NM_015679	Body	Upstream shelf	-0.78863	0.00764595	0.685675	0.113818	0.531354	0.0339589	0.486137	0.0816286
cg16733226	10	12447269	CAMK1D	NM_020397	Body	Open sea	-0.656663	0.0407041	0.551806	0.0205096	0.475512	0.0261407	0.44914	0.0607637
cg24571822	10	17009592	CUBN	NM_001081	Body	Open sea	0.778708	0.0206841	0.297384	0.038092	0.354884	0.0312546	0.406619	0.0616372
cg13172359	10	91175366	IFIT5	NM_012420	Body	Downstream shore	-0.78461	0.00583523	0.423586	0.0373555	0.33731	0.0397528	0.313484	0.0301959
cg01780345	10	106147097	CFAP58	NM_001008723	Body	Open sea	-0.608392	0.0187284	0.514652	0.0753999	0.404278	0.10253	0.388741	0.160269
cg05997072	10	125232350			Intergenic	Open sea	-0.79808	0.0338767	0.279797	0.0347078	0.255969	0.0235957	0.177904	0.0204794
cg05090351	10	126851162			Intergenic	CpG island	-0.671311	0.0285337	0.672662	0.0536354	0.603595	0.0713219	0.527753	0.0504278
cg04496042	10	134697771			Intergenic	Upstream shore	0.643397	0.0341423	0.58339	0.0876456	0.707866	0.0408893	0.691187	0.0295281
cg02771260	11	59836817	MS4A3	NM_006138	Body	Open sea	-0.763333	0.0275028	0.703199	0.0708908	0.623154	0.12128	0.522666	0.0859406
cg04046629	11	60775831	CD6	NM_006725	Body	CpG island	0.690895	0.00443164	0.473805	0.0231352	0.462696	0.0862035	0.622586	0.0446828
cg21862992	11	68658383			Intergenic	Open sea	0.584342	0.0471979	0.424612	0.0418085	0.458989	0.0686478	0.581626	0.0962576
cg06112835	11	68658793	MRPL21	NM_181514	3'UTR	Open sea	0.697205	0.0478955	0.336807	0.0408379	0.383177	0.0821249	0.486009	0.0808453
cg00182405	11	112831268	LOC101928847	NR_120563	Body	Upstream shore	-0.809363	0.022	0.484663	0.0516564	0.404298	0.030396	0.375315	0.0323564
cg02103262	12	2031262			Intergenic	Open sea	0.701834	0.0170436	0.603203	0.056699	0.715169	0.0680465	0.772003	0.0623254
cg10785547	12	4647032	C12orf4	NM_001304811	5'UTR	Upstream shore	0.648308	0.0401278	0.246356	0.0403199	0.304924	0.0221175	0.353145	0.0658793
cg06517373	12	13080464			Intergenic	Open sea	0.642608	0.0321344	0.606313	0.159161	0.728671	0.0480244	0.795327	0.0611022
cg19946103	12	116806559			Intergenic	Open sea	-0.619829	0.0132662	0.737596	0.0750036	0.686654	0.0521718	0.632031	0.0167467
cg10173694	12	132859608	GALNT9	NM_001122636	Body	CpG island	0.699301	0.033349	0.620963	0.0274205	0.704541	0.0670579	0.728591	0.0609659
cg26577667	12	133339953	ANKLE2	NM_015114	TSS1500	Downstream shore	0.807914	0.0380347	0.491329	0.0412739	0.491444	0.053813	0.679277	0.0693617
cg01802506	12	133343292			Intergenic	Downstream shelf	0.747713	0.04222	0.421699	0.0343151	0.456123	0.0697707	0.570082	0.0762393
cg14602393	12	133343405			Intergenic	Downstream shelf	0.70862	0.0185641	0.375092	0.0375632	0.406039	0.0624475	0.497228	0.0678304
cg24018814	12	133348116	GOLGA3	NM_005895	3'UTR	Upstream shore	0.80012	0.00505536	0.342522	0.0233104	0.379707	0.0361948	0.452666	0.00898069
cg09396850	13	113400630	ATP11A	NM_015205	Body	Open sea	-0.629371	0.0251901	0.77132	0.0836033	0.680801	0.0400595	0.649902	0.0494159
cg23167606	14	22265369			Intergenic	Open sea	-0.766932	0.00225736	0.526637	0.0480465	0.450483	0.0442921	0.424993	0.0949665
cg09822192	14	24801191	ADCY4	NM_139247	Body	Upstream shore	0.684524	0.0292145	0.323262	0.0803899	0.378695	0.0858317	0.495225	0.0372024
cg24221357	15	38115818			Intergenic	Open sea	-0.663417	0.0378416	0.746728	0.0875346	0.677121	0.0733915	0.632177	0.093231
cg24657691	15	64286419	DAPK2	NM_014326	Body	Open sea	-0.635114	0.036741	0.711882	0.0459782	0.659743	0.0719939	0.600147	0.0673045
cg23418769	15	79229761	CTSH	NM_004390	ExonBnd	Open sea	-0.730301	0.0160397	0.428186	0.0427569	0.384308	0.0441555	0.326198	0.0449068
cg01723420	16	48593613	MIR5095	NR_039970	Body	Open sea	0.661858	0.0217762	0.360175	0.112963	0.39363	0.0554732	0.547542	0.0746375
cg24746159	16	56707273			Intergenic	Downstream shelf	-0.726076	0.00532934	0.701261	0.0328113	0.682055	0.0410448	0.598647	0.0198869
cg09001440	16	87952767	CA5A	NM_001739	Body	Open sea	-0.60599	0.0261533	0.649322	0.0956154	0.580405	0.0119886	0.474708	0.062618
cg15212418	17	155045	RPH3AL	NM_006987	Body	Upstream shore	-0.622378	0.0432546	0.833577	0.0165868	0.823037	0.027605	0.73021	0.084392
cg15954353	17	5403337	LOC728392	NM_001162371	3'UTR	CpG island	0.597204	0.035246	0.724393	0.108865	0.79562	0.0948972	0.859704	0.0520171
cg01678701	17	8250623			Intergenic	Open sea	0.685959	0.0295985	0.442629	0.0592677	0.49509	0.0466593	0.550939	0.0214291
cg05276469	17	16570473			Intergenic	CpG island	0.741259	0.00399744	0.185616	0.00644132	0.24289	0.134133	0.420664	0.10305
cg25428263	17	34599556			Intergenic	Downstream shore	0.685201	0.00362076	0.409423	0.0234432	0.464803	0.052341	0.546381	0.0415103
cg01135546	17	45949828			Intergenic	CpG island	-0.867038	0.001	0.373864	0.020057	0.300776	0.0458743	0.257981	0.0361289
cg20797905	17	78747227	RPTOR	NM_001163034	Body	Open sea	0.648086	0.0236632	0.384927	0.070079	0.45073	0.059595	0.495289	0.0688792
cg14413466	17	79170920	AZI1	NM_014984	Body	Open sea	-0.726666	0.0400549	0.689277	0.0287094	0.598666	0.0815437	0.49269	0.0670846
cg10284065	17	79171130	CEP131	NM_014984	Body	Open sea	-0.779262	0.0422376	0.548218	0.0178175	0.513678	0.0361307	0.41765	0.0361382
cg26235526	18	12275453	CIDEA	NR_036468	Body	Downstream shelf	0.657343	0.0132757	0.66505	0.189175	0.743017	0.178724	0.847886	0.0186725
cg17496939	18	46269553	CTIF	NM_014772	Body	Open sea	-0.664336	0.0308295	0.461574	0.205696	0.353097	0.0444466	0.301324	0.0301635
cg16900964	18	77280354	NFATC1	NM_006162	Body	CpG island	0.78927	0.006948	0.385809	0.0426438	0.418476	0.0389405	0.488485	0.0526136
cg03511628	18	77280586	NFATC1	NM_006162	Body	Downstream shore	0.835488	0.023481	0.425758	0.0338874	0.504504	0.0306555	0.528388	0.0340664
cg07403525	19	16848975	NWD1	NM_001290355	5'UTR	Open sea	-0.602303	0.0358389	0.54873	0.073278	0.458489	0.0141267	0.431717	0.0595652
cg01380346	19	18557039	ELL	NM_006532	Body	CpG island	-0.818182	0.03	0.751309	0.0182893	0.71665	0.042542	0.459706	0.175121
cg06920214	19	37018460	ZNF260	NM_001166038	5'UTR	Upstream shore	-0.824211	0.0463945	0.631795	0.0168536	0.554593	0.0306855	0.529788	0.037654
cg11993171	19	38855439	CATSPERG	NM_021185	Body	Downstream shore	0.622378	0.0134162	0.730286	0.193648	0.837236	0.0280583	0.838468	0.020507
cg21273765	19	46801193	HIF3A	NM_022462	TSS1500	Downstream shore	0.867133	0.00578114	0.654738	0.140534	0.732448	0.0240736	0.771575	0.0144533
cg01532746	20	5510187			Intergenic	Open sea	-0.592953	0.0359303	0.55601	0.0925452	0.557204	0.0698346	0.414033	0.0496212
cg03101645	20	12989700	SPTLC3	NM_018327	5'UTR	Open sea	0.748252	0.0261502	0.0961385	0.0145142	0.107451	0.0115898	0.219121	0.202565
cg23403192	21	30396327	USP16	NM_001032410	TSS1500	Upstream shore	0.601399	0.0164112	0.589971	0.146497	0.597133	0.245159	0.818355	0.055717
cg15362519	21	41492897	DSCAM	NR_073202	Body	Open sea	-0.602915	0.0339475	0.437979	0.0773453	0.420266	0.0619569	0.31247	0.0529176
cg12826791	21	45926719	C21orf29	NM_144991	Body	CpG island	0.587413	0.0296265	0.645151	0.217161	0.83226	0.0344126	0.839768	0.00439447
PS-specific dmCpG									BMI, PS
									N average	N SD	Ow average	Ow SD	Ob average	Ob SD
									22.3778	1.03161	28.2842	1.60271	33.1598	3.04583
									β
CpG ID	Chr.	Position	Gene name	UCSC REFGENE accession	Gene compartment	Position relative to CpG island	r, BMI	p	N average	N SD	Ow average	Ow SD	Ob average	Ob SD
cg11782634	1	17018937	ESPNP	NR_026567	Body	CpG island	0.594406	0.0255303	0.261989	0.134848	0.331865	0.0761587	0.394548	0.0458035
cg23322161	1	47016917	KNCN	NM_001097611	TSS200	Open sea	0.671329	0.0153687	0.646901	0.137016	0.714141	0.042265	0.755758	0.0236723
cg22082780	1	68452167			Intergenic	Open sea	-0.657512	0.0267121	0.52063	0.127349	0.460614	0.131151	0.306659	0.0240347
cg15482884	2	68423398	PPP3R1	NM_000945	Body	Open sea	-0.671329	0.00324469	0.388966	0.160242	0.247771	0.0588324	0.210404	0.0217639
cg03568327	2	80258747	CTNNA2	NM_001282598	Body	Open sea	0.713287	0.00598697	0.677744	0.103627	0.767146	0.0431356	0.789089	0.0126327
cg19391697	2	239008943	ESPNL	NM_194312	TSS200	Upstream shore	0.597488	0.0173096	0.554378	0.0599202	0.606226	0.0489726	0.659761	0.0683528
cg26160218	3	24538388			Intergenic	Downstream shore	0.699122	0.0413517	0.411601	0.0626401	0.479077	0.0550841	0.524122	0.0384127
cg17079405	3	143247978	SLC9A9	NM_173653	Body	Open sea	0.673803	0.00693912	0.282546	0.0468081	0.36555	0.0782677	0.39095	0.0645013
cg20320494	4	124232	ZNF718	NM_001039127	Body	Upstream shore	0.682804	0.00912816	0.114972	0.0149592	0.25345	0.130561	0.266344	0.142915
cg19819404	4	124285	ZNF718	NM_001289930	TSS200	Upstream shore	0.697774	0.0072613	0.126411	0.0107814	0.249039	0.128349	0.282244	0.146854
cg22831726	4	124315	ZNF718	NM_001289930	TSS200	Upstream shore	0.645649	0.0493566	0.113381	0.0456521	0.221995	0.148892	0.270662	0.174083
cg12717203	4	124342	ZNF718	NM_001039127	Body	CpG island	0.657664	0.0390365	0.129101	0.0366221	0.29005	0.176897	0.306853	0.178806
cg21149944	4	124344	ZNF718	NM_001289930	TSS200	CpG island	0.688025	0.0429614	0.121361	0.0509172	0.259803	0.170679	0.302678	0.168795
cg10197305	4	125112	ZNF718	NM_001039127	Body	Downstream shore	0.696273	0.0187849	0.0822928	0.0219046	0.195374	0.127733	0.238101	0.152074
cg01394167	4	9479622			Intergenic	Open sea	0.635896	0.0161846	0.446605	0.0872941	0.505719	0.06666	0.546748	0.0590861
cg08450380	4	102268617	FLJ20021	NR_033874	TSS1500	CpG island	0.858706	0.000624087	0.320987	0.030335	0.372196	0.0380046	0.425411	0.00653365
cg07035811	5	126091252			Intergenic	Open sea	0.594406	0.0452822	0.679874	0.0576316	0.743211	0.080223	0.803994	0.00458549
cg16773067	6	37027357			Intergenic	Open sea	0.797203	0.00364703	0.493164	0.050033	0.528375	0.0791071	0.635273	0.0128712
cg12440062	6	49681391	CRISP2	NM_001142417	TSS200	Open sea	-0.789309	0.0475245	0.601	0.0277363	0.559936	0.0325363	0.499133	0.037112
cg06284734	6	166673367			Intergenic	Open sea	0.626084	0.00215727	0.197998	0.0610388	0.271125	0.0615608	0.300151	0.0756781
cg25980689	7	187339			Intergenic	Downstream shore	-0.692308	0.0153655	0.939352	0.00738945	0.880357	0.102353	0.77907	0.101292
cg07944445	7	155006275			Intergenic	Open sea	0.600555	0.00704337	0.486709	0.0345502	0.519257	0.0381583	0.59914	0.0879029
cg23133335	8	23193466	LOC100507156	NR_038323	TSS1500	Open sea	-0.72028	0.0120793	0.59062	0.0212311	0.530408	0.0676866	0.483917	0.00818369
cg02220105	10	4243990			Intergenic	Open sea	-0.696685	0.0200614	0.749566	0.0595989	0.653542	0.0566984	0.620973	0.0872533
cg00056066	10	25010738	ARHGAP21	NM_020824	Body	Upstream shore	0.594907	0.540238	0.467202	0.0346922	0.553252	0.08076	0.581816	0.0389372
cg06928226	11	131514367	NTM	NM_001048209	Body	Open sea	0.634665	0.0113583	0.650913	0.00521276	0.6501	0.0875228	0.756603	0.00814333
cg05639937	13	36706701	DCLK1	NM_004734	TSS1500	Downstream shore	0.666736	0.0018261	0.606563	0.134983	0.730325	0.0750286	0.796803	0.0320587
cg17675992	13	78090688			Intergenic	Open sea	0.809223	0.0257484	0.544233	0.0281663	0.590112	0.0441542	0.648111	0.0618399
cg06296454	14	64625323	SYNE2	NM_015180	ExonBnd	Open sea	0.786767	0.00211387	0.570512	0.124367	0.696126	0.158609	0.822191	0.0172738
cg27055313	14	106025958			Intergenic	CpG island	0.636364	0.0286734	0.141344	0.0171657	0.144061	0.0201618	0.247487	0.0801622
cg22113540	16	10125521	GRIN2A	NM_000833	Body	Open sea	0.699301	0.00103898	0.260117	0.126819	0.432941	0.0488519	0.435683	0.0882871
cg05004142	16	57562740	CCDC102A	NM_033212	Body	CpG island	-0.593732	0.00737309	0.743086	0.0571043	0.713963	0.100023	0.637252	0.105119
cg01097406	16	89675127			Intergenic	Open sea	0.587413	0.0213808	0.22936	0.0321298	0.274499	0.127716	0.428107	0.110933
cg26955290	17	7015607	ASGR2	NM_080912	Body	Open sea	-0.57948	0.0164225	0.506083	0.0885981	0.475271	0.0835064	0.402516	0.0288758
cg11520030	17	80710877	TBCD	NM_005993	Body	Downstream shore	0.595476	0.00709479	0.314334	0.0189127	0.35092	0.0656535	0.417887	0.0369277
cg14475857	18	13392226	LDLRAD4	NM_181482	Body	Open sea	0.678322	0.00862521	0.617395	0.149353	0.729211	0.0473041	0.783817	0.023791
cg06489993	19	47082996	PPP5D1	NM_001205281	Body	Open sea	0.602944	0.0254333	0.36391	0.132883	0.504518	0.209754	0.571593	0.121985
cg02427933	20	43312432			Intergenic	Open sea	-0.623296	0.032751	0.455006	0.134808	0.490953	0.163961	0.195644	0.150451
cg02939078	20	61489595	TCFL5	NM_006602	Body	Upstream shelf	0.705244	0.0261826	0.705434	0.0656985	0.750762	0.0933124	0.839262	0.00763017
cg07115081	22	36629450	APOL2	NM_145637	ExonBnd	Open sea	0.660898	0.00810255	0.533971	0.05407	0.565021	0.0657126	0.639074	0.0249883
cg15702879	22	39998648	CACNA1I	NM_021096	Body	Open sea	0.651908	0.0303861	0.557112	0.041149	0.559471	0.05975	0.66628	0.0414466
dmCpG shared by FS and PS (only the association in PS is shown)
CpG ID	Chr.	Position	Gene name	UCSC REFGENE accession	Gene compartment	Position relative to CpG island	r, BMI	p	N average	N SD	Ow average	Ow SD	Ob average	Ob SD
cg00254258	1	3105189	PRDM16	NM_022114	Body	CpG island	0.816733	0.00924349	0.501756	0.0603175	0.576002	0.0680507	0.627216	0.0233007
cg25835058	1	15407757	KAZN	NM_201628	Body	Open sea	-0.806446	0.00637649	0.522682	0.0542464	0.426327	0.0291651	0.397335	0.0303506
cg03944460	4	3765186			Intergenic	Upstream shore	0.770448	0.00377773	0.250171	0.0333194	0.362357	0.110673	0.489775	0.0671206
cg00493422	4	57547872	HOPX	NM_139212	TSS200	Open sea	-0.778776	0.00365424	0.28146	0.0300892	0.232585	0.0436857	0.179204	0.0233241
cg04143156	4	153768250	ARFIP1	NM_014447	Body	Open sea	-0.713794	0.0141223	0.534918	0.0737862	0.425759	0.0799315	0.379651	0.0516084
cg05407003	7	23246146			Intergenic	CpG island	-0.60526	0.00898093	0.37262	0.0891203	0.314248	0.0842055	0.258752	0.0177706
cg24898815	10	98504248			Intergenic	Open sea	0.764887	0.0343599	0.196761	0.0453254	0.242349	0.0830135	0.308802	0.0496171
cg02016407	12	116806424			Intergenic	Open sea	-0.64966	0.00223287	0.676292	0.0766896	0.651565	0.0552097	0.529735	0.00761121
cg16286844	12	130819699			Intergenic	Upstream shelf	0.688982	0.0190238	0.370072	0.0283879	0.441324	0.0172885	0.488117	0.0578101
cg18846074	14	24801073	ADCY4	NM_139247	Body	Upstream shore	0.597978	0.00903721	0.56187	0.0481001	0.616874	0.145545	0.742759	0.041818
cg26153715	14	104808474			Intergenic	Open sea	0.587413	0.0145927	0.348863	0.0671082	0.35566	0.0781545	0.461653	0.0264079
cg04124281	15	80190137	MTHFS	NR_037654	TSS1500	Downstream shore	0.787892	0.00156686	0.266049	0.0885758	0.383771	0.0554891	0.498694	0.0415655
cg05457730	16	86795490			Intergenic	Open sea	0.775478	0.00586571	0.389583	0.231039	0.589645	0.0858587	0.754779	0.12209
cg07402062	16	89894098	SPIRE2	NM_032451	TSS1500	Upstream shore	-0.804176	0.0291646	0.536818	0.0254703	0.49814	0.0758529	0.41803	0.0523327
cg00169354	20	54922827			Intergenic	Downstream shelf	-0.583835	0.0169003	0.558562	0.0682818	0.501181	0.0925045	0.411793	0.0404895
Abbreviations: TSS200 and TSS1500: 1-200 bp and 201-1500 bp upstream of transcription start site, respectively. N, Ow and Ob: normal weight, overweight and obese, respectively.
