# Supplementary material for: Distinct Associations of BMI and Fatty Acids With DNA Methylation in Fasting and Postprandial States in Men
Source: Front Genet. 2021 May 7;12:665769. doi: 10.3389/fgene.2021.665769 (PMC8138173; doi:10.3389/fgene.2021.665769)
Supplement: Supplementary file 2 [file Table_2.XLSX]

## Sheet: Hoja1
Supplementary Table 2. FS- and PS-specific dmCpG in associations with FA grouped by saturation class.
SFA, FS									SFA (% FA), FS
									N average	N SD	Ow average	Ow SD	Ob average	Ob SD
									33.2422	2.41366	45.0158	1.61495	42.2773	5.79279
									β
CpG ID	Chr.	Position	Gene name	UCSC REFGENE accession	Gene compartment	Position relative to CpG island	r, SFAs	p	N average	N SD	Ow average	Ow SD	Ob average	Ob SD
cg08858441	1	569427		NA	Intergenic	Open sea	-0.79021	0.0455157	0.373801	0.0614553	0.288992	0.083153	0.265459	0.142723
cg02302005	1	6971479	CAMTA1	NM_015215	Body	Open sea	0.643357	0.0475774	0.569461	0.134261	0.650717	0.062978	0.671806	0.0289455
cg19285492	1	29432551	EPB41	NM_203343	Body	Open sea	-0.741259	0.0237385	0.721392	0.0171996	0.660789	0.0646778	0.616	0.122318
cg24735226	1	65096537	CACHD1	NM_020925	Body	Open sea	-0.819889	0.00637152	0.696806	0.0452607	0.56005	0.0278554	0.59343	0.0259669
cg11842367	1	78703580	MGC27382	NR_027310	Body	Open sea	-0.82037	0.0108393	0.609357	0.0443976	0.513557	0.0204797	0.499185	0.0603222
cg22864244	1	110255096	GSTM5	NM_000851	Body	Open sea	-0.620535	0.0118456	0.58196	0.0880978	0.446477	0.0504573	0.402795	0.13429
cg10589385	1	150898437	SETDB1	NR_026977	TSS1500	Upstream shore	-0.732706	0.0184461	0.659281	0.0561042	0.519528	0.0594031	0.559127	0.0417279
cg02325434	1	168849451		NA	Intergenic	Open sea	-0.601399	0.0270579	0.731362	0.0154708	0.644165	0.0925401	0.609509	0.113169
cg14737164	2	43263266	LOC102723854	NR_110585	Body	Open sea	-0.804196	0.0203155	0.8308	0.0198303	0.767689	0.0662017	0.725972	0.135573
cg13854012	2	162103682		NA	Intergenic	Downstream shelf	-0.809875	0.0190051	0.787202	0.0352013	0.67264	0.0829039	0.683526	0.160421
cg06728274	2	175863238	CHN1	NR_038133	Body	Open sea	-0.589455	0.0397178	0.640115	0.058033	0.578072	0.0412318	0.536345	0.0280519
cg03098024	2	238832777		NA	Intergenic	Open sea	0.770103	0.0466168	0.519837	0.119004	0.708135	0.0577601	0.671154	0.092387
cg08659016	3	16527344	RFTN1	NM_015150	Body	Open sea	-0.671329	0.0318894	0.875728	0.013462	0.834068	0.0648524	0.758996	0.168301
cg03680873	3	148844300		NA	Intergenic	Upstream shelf	-0.643357	0.0318824	0.534213	0.144491	0.442514	0.0103675	0.418321	0.0313226
cg27311590	4	1521984		NA	Intergenic	CpG island	0.772743	0.002931	0.609264	0.0312257	0.763435	0.0498115	0.74615	0.0557189
cg15032493	4	159986185		NA	Intergenic	Open sea	-0.671329	0.0198966	0.707823	0.0338555	0.624967	0.098813	0.600413	0.0835616
cg17733104	6	136081144		NA	Intergenic	Open sea	-0.814961	0.00277861	0.770153	0.0422457	0.653327	0.0859566	0.659466	0.110455
cg27385590	7	49619841		NA	Intergenic	Open sea	-0.655412	0.00330636	0.547399	0.0959122	0.393911	0.0911155	0.423632	0.0943313
cg07227765	7	75257125	HIP1	NM_001243198	Body	Open sea	-0.874126	0.0424563	0.861719	0.00470978	0.826697	0.0520287	0.754585	0.178654
cg05839418	7	137635341	CREB3L2	NM_194071	Body	Open sea	-0.594406	0.045393	0.786441	0.019304	0.663628	0.155454	0.67891	0.179089
cg09999324	9	138802780		NA	Intergenic	Downstream shelf	-0.748252	0.0469608	0.85137	0.021186	0.81294	0.04919	0.74403	0.166193
cg24571822	10	17009592	CUBN	NM_001081	Body	Open sea	0.705563	0.00797904	0.297384	0.038092	0.354884	0.0312546	0.406619	0.0616372
cg07678448	10	45731454		NA	Intergenic	Open sea	-0.834987	0.0370836	0.770043	0.0314392	0.672525	0.0561843	0.6694	0.0791086
cg13172359	10	91175366	IFIT5	NM_012420	Body	Downstream shore	-0.622862	0.025192	0.423586	0.0373555	0.33731	0.0397528	0.313484	0.0301959
cg04928577	12	63696410		NA	Intergenic	Open sea	0.717765	0.000440529	0.323292	0.130645	0.441619	0.0215097	0.431419	0.128364
cg05457730	16	86795490		NA	Intergenic	Open sea	0.644665	0.0312283	0.385054	0.245711	0.608671	0.0878496	0.736943	0.124162
cg11744538	17	42646995		NA	Intergenic	Open sea	-0.63334	0.0436067	0.685642	0.106681	0.545464	0.165763	0.500414	0.266311
cg01135546	17	45949828		NA	Intergenic	CpG island	-0.668313	0.0198934	0.373864	0.020057	0.300776	0.0458743	0.257981	0.0361289
cg20797905	17	78747227	RPTOR	NM_001163034	Body	Open sea	0.592497	0.0066798	0.384927	0.070079	0.45073	0.059595	0.495289	0.0688792
cg03511628	18	77280586	NFATC1	NM_006162	Body	Downstream shore	0.709452	0.0489582	0.425758	0.0338874	0.504504	0.0306555	0.528388	0.0340664
cg04266189	19	38040182	ZNF571-AS1	NR_038248	Body	CpG island	-0.708714	0.0341498	0.809985	0.0255138	0.708967	0.0515195	0.66623	0.108272
SFA, PS									SFA (% FA), PS
									N average	N SD	Ow average	Ow SD	Ob average	Ob SD
									32.8918	1.95685	47.2405	1.68226	50.1992	1.61761
									β
CpG ID	Chr.	Position	Gene name	UCSC REFGENE accession	Gene compartment	Position relative to CpG island	r, SFAs	p	N average	N SD	Ow average	Ow SD	Ob average	Ob SD
cg05907464	1	9218658		NA	Intergenic	Open sea	-0.706294	0.0442246	0.623289	0.0657664	0.55337	0.0992147	0.478438	0.0967514
cg25835058	1	15407757	KAZN	NM_201628	Body	Open sea	-0.741259	0.02173	0.522682	0.0542464	0.426327	0.0291651	0.397335	0.0303506
cg05821000	1	61890187	NFIA	NM_001145511	Body	Open sea	0.601399	0.0408482	0.597126	0.170505	0.726835	0.02187	0.756373	0.0230939
cg03935359	1	68363156		NA	Intergenic	Open sea	0.601399	0.0129138	0.371089	0.0979845	0.433658	0.06191	0.521478	0.0591778
cg13112404	1	182921688	C1orf14	NM_030933	Body	Upstream shore	-0.671329	0.0309371	0.617479	0.0355872	0.523747	0.0603758	0.491575	0.0614845
cg15652532	2	30669759	LCLAT1	NM_182551	TSS1500	Upstream shore	-0.622378	0.0127379	0.597553	0.145238	0.500532	0.216929	0.27807	0.167521
cg19964325	2	102690795	IL1R1	NM_001288706	5'UTR	Open sea	0.608392	0.0475205	0.554397	0.12428	0.639932	0.0527628	0.680104	0.0174778
cg19311431	2	162091931	TANK	NM_004180	Body	Upstream shelf	0.643357	0.0119724	0.619137	0.137104	0.767808	0.0575132	0.810089	0.0249501
cg20320494	4	124232	ZNF718	NM_001039127	Body	Upstream shore	0.629371	0.0284895	0.114972	0.0149592	0.25345	0.130561	0.266344	0.142915
cg02270332	6	106475062		NA	Intergenic	Open sea	0.58042	0.0420744	0.508206	0.142157	0.646603	0.0623151	0.644511	0.123033
cg05407003	7	23246146		NA	Intergenic	CpG island	-0.643357	0.0365143	0.37262	0.0891203	0.314248	0.0842055	0.258752	0.0177706
cg17246297	7	45649775	ADCY1	NM_001281768	Body	Open sea	0.65035	0.0206752	0.649122	0.165677	0.771451	0.0478717	0.826492	0.00999511
cg03509467	7	76094015	DTX2	NM_001102595	5'UTR	Downstream shelf	0.706294	0.0137519	0.515541	0.096178	0.654775	0.140899	0.738538	0.10986
cg04622720	7	158657028	WDR60	NM_018051	Body	Downstream shore	0.839161	0.0252341	0.470965	0.0352889	0.530469	0.0382807	0.587696	0.00988587
cg16514866	8	123915771	ZHX2	NM_014943	5'UTR	Open sea	0.832168	0.0204386	0.614271	0.11414	0.74464	0.120057	0.861223	0.0108835
cg07360877	10	57902114		NA	Intergenic	Open sea	0.643357	0.0466772	0.398863	0.0480685	0.474316	0.0397914	0.524903	0.0561452
cg00321709	10	135341933	CYP2E1	NM_000773	Body	CpG island	-0.587413	0.0222995	0.36087	0.125388	0.280432	0.190158	0.187375	0.0227062
cg11445109	10	135343248	CYP2E1	NM_000773	Body	Downstream shore	-0.594406	0.020939	0.285756	0.107434	0.178156	0.151021	0.0806997	0.0282447
cg16286844	12	130819699		NA	Intergenic	Upstream shelf	0.706294	0.0269456	0.370072	0.0283879	0.441324	0.0172885	0.488117	0.0578101
cg12155768	14	39640654	TRAPPC6B	NM_177452	TSS1500	Downstream shore	0.629371	0.0485203	0.696616	0.126271	0.710177	0.154839	0.828823	0.0115536
cg24870576	14	49660551		NA	Intergenic	Open sea	-0.692308	0.0425531	0.30743	0.0493114	0.21514	0.0653585	0.19091	0.0571102
cg18863119	14	101512653	MIR487B	NR_030267	TSS200	Open sea	-0.762238	0.0258116	0.826843	0.046842	0.754759	0.0745129	0.654147	0.0323098
cg04124281	15	80190137	MTHFS	NR_037654	TSS1500	Downstream shore	0.741259	0.0285793	0.266049	0.0885758	0.383771	0.0554891	0.498694	0.0415655
cg21819984	15	101084507	LASS3	NM_178842	5'UTR	CpG island	-0.587413	0.0219623	0.744949	0.086059	0.57163	0.0598517	0.620649	0.128826
cg22113540	16	10125521	GRIN2A	NM_000833	Body	Open sea	0.727273	0.0235482	0.260117	0.126819	0.432941	0.0488519	0.435683	0.0882871
cg23080527	17	41844017	DUSP3	NM_004090	3'UTR	Open sea	-0.713287	0.00123653	0.492137	0.0230623	0.386336	0.0600831	0.391572	0.0277944
cg03660901	18	76473146		NA	Intergenic	Open sea	0.685315	0.0302244	0.36645	0.0441792	0.442522	0.0341348	0.488937	0.0628483
cg09759458	19	480216		NA	Intergenic	Open sea	0.713287	0.0275052	0.371491	0.0536549	0.428342	0.0433399	0.502575	0.0589435
cg10533411	19	45393385	TOMM40	NM_006114	TSS1500	Upstream shore	-0.909091	0.0375801	0.526063	0.0270354	0.469319	0.0243516	0.414465	0.0538102
cg14853367	19	58662708	ZNF329	NM_024620	TSS1500	Downstream shore	-0.643357	0.0462327	0.611599	0.050209	0.49933	0.0583239	0.500759	0.00224289
cg20891842	20	36041285		NA	Intergenic	Open sea	0.748252	0.0126124	0.326376	0.0386346	0.442676	0.103558	0.48323	0.0409772
cg19649937	22	46092412	ATXN10	NM_001167621	Body	Open sea	0.622378	0.0422405	0.579499	0.0443123	0.602638	0.0880259	0.680011	0.0181857
SFA, FS and PS (only the association in PS is shown)									SFA (% FA), FS
									N average	N SD	Ow average	Ow SD	Ob average	Ob SD
									33.2422	2.41366	45.0158	1.61495	42.2773	5.79279
									β
CpG ID	Chr.	Position	Gene name	UCSC REFGENE accession	Gene compartment	Position relative to CpG island	r, SFAs	p	N average	N SD	Ow average	Ow SD	Ob average	Ob SD
cg00493422	4	57547872	HOPX	NM_139212	TSS200	Open sea	-0.726951	0.0308377	0.288453	0.0324948	0.220395	0.0329766	0.184401	0.0411351
cg04143156	4	153768250	ARFIP1	NM_014447	Body	Open sea	-0.771753	0.0248734	0.542718	0.0915536	0.39519	0.0940157	0.361101	0.0710345
MUFA, FS									MUFA (% FA), FS
									N average	N SD	Ow average	Ow SD	Ob average	Ob SD
									20.7964	1.17658	31.2586	2.59928	27.305	2.97986
									β
CpG ID	Chr.	Position	Gene name	UCSC REFGENE accession	Gene compartment	Position relative to CpG island	r, MUFAs	p	N average	N SD	Ow average	Ow SD	Ob average	Ob SD
cg24735226	1	65096537	CACHD1	NM_020925	Body	Open sea	-0.836302	0.0161357	0.696806	0.0452607	0.56005	0.0278554	0.59343	0.0259669
cg11842367	1	78703580	MGC27382	NR_027310	Body	Open sea	-0.782671	0.0277447	0.609357	0.0443976	0.513557	0.0204797	0.499185	0.0603222
cg04998153	1	101823331	LINC01307	NR_126402	Body	Open sea	0.758954	0.0345946	0.347277	0.0629034	0.651444	0.047787	0.566824	0.134272
cg10589385	1	150898437	SETDB1	NR_026977	TSS1500	Upstream shore	-0.704138	0.00552316	0.659281	0.0561042	0.519528	0.0594031	0.559127	0.0417279
cg25597117	1	161349116		NA	Intergenic	Open sea	0.706294	0.0395375	0.622737	0.150585	0.787381	0.0248931	0.77096	0.0359366
cg25608392	2	75004697		NA	Intergenic	Open sea	-0.747455	0.0349022	0.55088	0.0485642	0.401405	0.0257677	0.445117	0.030321
cg27311590	4	1521984		NA	Intergenic	CpG island	0.860599	0.000360805	0.609264	0.0312257	0.763435	0.0498115	0.74615	0.0557189
cg03686237	4	109863312	COL25A1	NR_045756	Body	Open sea	-0.629371	0.000255511	0.788018	0.0248227	0.533514	0.181023	0.642008	0.164858
cg14997592	6	49681178	CRISP2	NM_001142435	5'UTR	Open sea	-0.733514	0.0355197	0.678563	0.0327058	0.523214	0.0976742	0.575762	0.0359704
cg25390787	6	49681299	CRISP2	NM_001142417	TSS200	Open sea	-0.792295	0.0192534	0.65377	0.0217553	0.493728	0.0750244	0.541066	0.0390626
cg26715042	6	49681307	CRISP2	NM_001142417	TSS200	Open sea	-0.832154	0.00317055	0.657516	0.0423946	0.431514	0.0995879	0.475754	0.0338957
cg17733104	6	136081144		NA	Intergenic	Open sea	-0.704194	0.041433	0.770153	0.0422457	0.653327	0.0859566	0.659466	0.110455
cg22445217	6	164421076		NA	Intergenic	Open sea	-0.601399	0.0494149	0.797932	0.0127194	0.697023	0.0759174	0.676988	0.0936285
cg05839418	7	137635341	CREB3L2	NM_194071	Body	Open sea	-0.629371	0.0315491	0.786441	0.019304	0.663628	0.155454	0.67891	0.179089
cg07962847	7	152988211		NA	Intergenic	Open sea	0.638232	0.00715574	0.372783	0.0944884	0.514147	0.123729	0.528219	0.0710308
cg06422353	9	7319206		NA	Intergenic	Open sea	0.659059	0.0112061	0.513296	0.139365	0.746406	0.029947	0.713716	0.0875091
cg13571460	9	124989337	LHX6	NM_199160	Body	CpG island	-0.73904	0.0393487	0.842363	0.00988338	0.635533	0.166325	0.624367	0.138351
cg04496042	10	134697771		NA	Intergenic	Upstream shore	0.657771	0.0188816	0.58339	0.0876456	0.707866	0.0408893	0.691187	0.0295281
cg04928577	12	63696410		NA	Intergenic	Open sea	0.626641	0.0328966	0.323292	0.130645	0.441619	0.0215097	0.431419	0.128364
cg20184247	17	46672052	LOC404266	NR_033203	Body	Upstream shore	0.615385	0.00224283	0.659787	0.175723	0.778899	0.0757013	0.774416	0.0228446
cg20797905	17	78747227	RPTOR	NM_001163034	Body	Open sea	0.5989	0.0129182	0.384927	0.070079	0.45073	0.059595	0.495289	0.0688792
MUFA, PS									MUFA (% FA), PS
									N average	N SD	Ow average	Ow SD	Ob average	Ob SD
									21.1007	1.72351	35.5647	7.07606	34.6586	3.24608
									β
CpG ID	Chr.	Position	Gene name	UCSC REFGENE accession	Gene compartment	Position relative to CpG island	r, MUFAs	p	N average	N SD	Ow average	Ow SD	Ob average	Ob SD
cg05907464	1	9218658		NA	Intergenic	Open sea	-0.674553	0.0424801	0.623289	0.0657664	0.55337	0.0992147	0.478438	0.0967514
cg15871206	2	239009118	ESPNL	NM_194312	1st exon	CpG island	0.595939	0.0479798	0.63886	0.0439405	0.693206	0.0842127	0.740315	0.0795733
cg04143156	4	153768250	ARFIP1	NM_014447	Body	Open sea	-0.679791	0.029582	0.534918	0.0737862	0.425759	0.0799315	0.379651	0.0516084
cg05407003	7	23246146		NA	Intergenic	CpG island	-0.651265	0.0487624	0.37262	0.0891203	0.314248	0.0842055	0.258752	0.0177706
cg13471254	9	131081198	TRUB2	NM_015679	Body	Upstream shelf	-0.586487	0.026723	0.628664	0.159983	0.471296	0.0872178	0.497718	0.03418
cg12829045	10	77228852		NA	Intergenic	Open sea	-0.687692	0.0261963	0.489869	0.00894665	0.392728	0.0257432	0.387508	0.105737
cg21819984	15	101084507	LASS3	NM_178842	5'UTR	CpG island	-0.739694	0.0315846	0.744949	0.086059	0.57163	0.0598517	0.620649	0.128826
cg09792926	16	49316053	CBLN1	NM_004352	TSS1500	CpG island	0.692308	0.0188532	0.19113	0.0312291	0.236204	0.0236161	0.291604	0.116463
cg23080527	17	41844017	DUSP3	NM_004090	3'UTR	Open sea	-0.834373	0.00155835	0.492137	0.0230623	0.386336	0.0600831	0.391572	0.0277944
cg20891842	20	36041285		NA	Intergenic	Open sea	0.665598	0.0289467	0.326376	0.0386346	0.442676	0.103558	0.48323	0.0409772
PUFA, FS									PUFA (% FA), FS
									N average	N SD	Ow average	Ow SD	Ob average	Ob SD
									45.9613	3.12254	23.7256	2.93311	30.4177	8.73455
									β
CpG ID	Chr.	Position	Gene name	UCSC REFGENE accession	Gene compartment	Position relative to CpG island	r, PUFAs	p	N average	N SD	Ow average	Ow SD	Ob average	Ob SD
cg14709479	1	1108924	TTLL10	NM_001130045	TSS1500	Upstream shore	-0.58042	0.031363	0.236971	0.0147203	0.308877	0.124151	0.423715	0.147416
cg19285492	1	29432551	EPB41	NM_203343	Body	Open sea	0.671329	0.026449	0.721392	0.0171996	0.660789	0.0646778	0.616	0.122318
cg24735226	1	65096537	CACHD1	NM_020925	Body	Open sea	0.847393	0.00551128	0.696806	0.0452607	0.56005	0.0278554	0.59343	0.0259669
cg11842367	1	78703580	MGC27382	NR_027310	Body	Open sea	0.823264	0.0111156	0.609357	0.0443976	0.513557	0.0204797	0.499185	0.0603222
cg04998153	1	101823331	LINC01307	NR_126402	Body	Open sea	-0.727612	0.0328049	0.347277	0.0629034	0.651444	0.047787	0.566824	0.134272
cg22864244	1	110255096	GSTM5	NM_000851	Body	Open sea	0.604566	0.0348826	0.58196	0.0880978	0.446477	0.0504573	0.402795	0.13429
cg10589385	1	150898437	SETDB1	NR_026977	TSS1500	Upstream shore	0.737613	0.00612179	0.659281	0.0561042	0.519528	0.0594031	0.559127	0.0417279
cg02325434	1	168849451		NA	Intergenic	Open sea	0.622378	0.0345087	0.731362	0.0154708	0.644165	0.0925401	0.609509	0.113169
cg14737164	2	43263266	LOC102723854	NR_110585	Body	Open sea	0.748252	0.0424776	0.8308	0.0198303	0.767689	0.0662017	0.725972	0.135573
cg13854012	2	162103682		NA	Intergenic	Downstream shelf	0.751933	0.0361034	0.787202	0.0352013	0.67264	0.0829039	0.683526	0.160421
cg06728274	2	175863238	CHN1	NR_038133	Body	Open sea	0.608446	0.0394923	0.640115	0.058033	0.578072	0.0412318	0.536345	0.0280519
cg00460155	3	27448700	SLC4A7	NM_001258380	Body	Open sea	0.594406	0.0402207	0.816901	0.00966756	0.676398	0.145534	0.716082	0.155809
cg27311590	4	1521984		NA	Intergenic	CpG island	-0.831603	0.000166191	0.609264	0.0312257	0.763435	0.0498115	0.74615	0.0557189
cg00493422	4	57547872	HOPX	NM_139212	TSS200	Open sea	0.728552	0.0477986	0.288453	0.0324948	0.220395	0.0329766	0.184401	0.0411351
cg04143156	4	153768250	ARFIP1	NM_014447	Body	Open sea	0.714613	0.0403008	0.542718	0.0915536	0.39519	0.0940157	0.361101	0.0710345
cg15032493	4	159986185		NA	Intergenic	Open sea	0.58042	0.0367641	0.707823	0.0338555	0.624967	0.098813	0.600413	0.0835616
cg26965476	5	65794530		NA	Intergenic	Open sea	0.587413	0.0334021	0.825353	0.021777	0.768263	0.0527345	0.715989	0.172578
cg14997592	6	49681178	CRISP2	NM_001142435	5'UTR	Open sea	0.766741	0.0480135	0.678563	0.0327058	0.523214	0.0976742	0.575762	0.0359704
cg25390787	6	49681299	CRISP2	NM_001142417	TSS200	Open sea	0.820172	0.0415858	0.65377	0.0217553	0.493728	0.0750244	0.541066	0.0390626
cg26715042	6	49681307	CRISP2	NM_001142417	TSS200	Open sea	0.843044	0.0147459	0.657516	0.0423946	0.431514	0.0995879	0.475754	0.0338957
cg01076129	6	49681334	CRISP2	NM_001142417	TSS200	Open sea	0.729528	0.0403131	0.70362	0.0321348	0.61722	0.0324225	0.586453	0.0260542
cg17733104	6	136081144		NA	Intergenic	Open sea	0.784477	0.00866491	0.770153	0.0422457	0.653327	0.0859566	0.659466	0.110455
cg27385590	7	49619841		NA	Intergenic	Open sea	0.6407	0.0210208	0.547399	0.0959122	0.393911	0.0911155	0.423632	0.0943313
cg27070965	7	128505223	ATP6V1F	NM_004231	Body	Downstream shore	-0.608392	0.0187368	0.730542	0.194149	0.835527	0.0104999	0.83712	0.0119958
cg05839418	7	137635341	CREB3L2	NM_194071	Body	Open sea	0.622378	0.0284941	0.786441	0.019304	0.663628	0.155454	0.67891	0.179089
cg07962847	7	152988211		NA	Intergenic	Open sea	-0.644364	0.0274127	0.372783	0.0944884	0.514147	0.123729	0.528219	0.0710308
cg06422353	9	7319206		NA	Intergenic	Open sea	-0.615651	0.0303332	0.513296	0.139365	0.746406	0.029947	0.713716	0.0875091
cg24571822	10	17009592	CUBN	NM_001081	Body	Open sea	-0.677265	0.0167061	0.297384	0.038092	0.354884	0.0312546	0.406619	0.0616372
cg13172359	10	91175366	IFIT5	NM_012420	Body	Downstream shore	0.63906	0.0357579	0.423586	0.0373555	0.33731	0.0397528	0.313484	0.0301959
cg04496042	10	134697771		NA	Intergenic	Upstream shore	-0.679507	0.0331547	0.58339	0.0876456	0.707866	0.0408893	0.691187	0.0295281
cg04928577	12	63696410		NA	Intergenic	Open sea	-0.693843	0.00406795	0.323292	0.130645	0.441619	0.0215097	0.431419	0.128364
cg24412699	14	106346922		NA	Intergenic	Open sea	-0.657343	0.0448995	0.28849	0.0155115	0.450196	0.115746	0.427788	0.132114
cg01135546	17	45949828		NA	Intergenic	CpG island	0.655422	0.0366077	0.373864	0.020057	0.300776	0.0458743	0.257981	0.0361289
cg20184247	17	46672052	LOC404266	NR_033203	Body	Upstream shore	-0.594406	0.0178158	0.659787	0.175723	0.778899	0.0757013	0.774416	0.0228446
cg20797905	17	78747227	RPTOR	NM_001163034	Body	Open sea	-0.609889	0.00478774	0.384927	0.070079	0.45073	0.059595	0.495289	0.0688792
cg14413466	17	79170920	AZI1	NM_014984	Body	Open sea	0.649934	0.0423897	0.689277	0.0287094	0.598666	0.0815437	0.49269	0.0670846
cg03511628	18	77280586	NFATC1	NM_006162	Body	Downstream shore	-0.738644	0.0465192	0.425758	0.0338874	0.504504	0.0306555	0.528388	0.0340664
cg04266189	19	38040182	ZNF571-AS1	NR_038248	Body	CpG island	0.712478	0.0338686	0.809985	0.0255138	0.708967	0.0515195	0.66623	0.108272
PUFA, PS									PUFA (% FA), PS
									N average	N SD	Ow average	Ow SD	Ob average	Ob SD
									46.0075	3.28128	17.1948	8.04096	15.1422	4.73096
									β
CpG ID	Chr.	Position	Gene name	UCSC REFGENE accession	Gene compartment	Position relative to CpG island	r, PUFAs	p	N average	N SD	Ow average	Ow SD	Ob average	Ob SD
cg05907464	1	9218658		NA	Intergenic	Open sea	0.698956	0.0400309	0.623289	0.0657664	0.55337	0.0992147	0.478438	0.0967514
cg25835058	1	15407757	KAZN	NM_201628	Body	Open sea	0.744729	0.0326035	0.522682	0.0542464	0.426327	0.0291651	0.397335	0.0303506
cg13112404	1	182921688	C1orf14	NM_030933	Body	Upstream shore	0.740985	0.0476974	0.617479	0.0355872	0.523747	0.0603758	0.491575	0.0614845
cg01857327	3	197875177		NA	Intergenic	Open sea	-0.592174	0.049446	0.507861	0.091683	0.610297	0.0373148	0.612893	0.0561411
cg20320494	4	124232	ZNF718	NM_001039127	Body	Upstream shore	-0.635954	0.039805	0.114972	0.0149592	0.25345	0.130561	0.266344	0.142915
cg04143156	4	153768250	ARFIP1	NM_014447	Body	Open sea	0.717145	0.0219013	0.534918	0.0737862	0.425759	0.0799315	0.379651	0.0516084
cg05407003	7	23246146		NA	Intergenic	CpG island	0.628398	0.0394634	0.37262	0.0891203	0.314248	0.0842055	0.258752	0.0177706
cg03509467	7	76094015	DTX2	NM_001102595	5'UTR	Downstream shelf	-0.610743	0.0323898	0.515541	0.096178	0.654775	0.140899	0.738538	0.10986
cg04622720	7	158657028	WDR60	NM_018051	Body	Downstream shore	-0.6867	0.0490949	0.470965	0.0352889	0.530469	0.0382807	0.587696	0.00988587
cg06422353	9	7319206		NA	Intergenic	Open sea	-0.596851	0.0386203	0.499376	0.0961132	0.691319	0.11721	0.712922	0.110314
cg13471254	9	131081198	TRUB2	NM_015679	Body	Upstream shelf	0.600821	0.0219624	0.628664	0.159983	0.471296	0.0872178	0.497718	0.03418
cg13515095	10	70482115	CCAR1	NM_001282959	5'UTR	Downstream shore	-0.616291	0.0259413	0.455836	0.0860266	0.522366	0.0398243	0.562615	0.0321082
cg12829045	10	77228852		NA	Intergenic	Open sea	0.705007	0.0106362	0.489869	0.00894665	0.392728	0.0257432	0.387508	0.105737
cg13644160	10	125671712		NA	Intergenic	Open sea	-0.616441	0.0476001	0.451984	0.112981	0.564606	0.104974	0.650014	0.0746276
cg11445109	10	135343248	CYP2E1	NM_000773	Body	Downstream shore	0.612633	0.0386294	0.285756	0.107434	0.178156	0.151021	0.0806997	0.0282447
cg16286844	12	130819699		NA	Intergenic	Upstream shelf	-0.717456	0.0417811	0.370072	0.0283879	0.441324	0.0172885	0.488117	0.0578101
cg14384748	12	132859951	GALNT9	NM_001122636	Body	CpG island	-0.640465	0.0229966	0.254234	0.0795175	0.349707	0.0147734	0.367916	0.0719198
cg18863119	14	101512653	MIR487B	NR_030267	TSS200	Open sea	0.626909	0.0491709	0.826843	0.046842	0.754759	0.0745129	0.654147	0.0323098
cg21819984	15	101084507	LASS3	NM_178842	5'UTR	CpG island	0.721186	0.0241586	0.744949	0.086059	0.57163	0.0598517	0.620649	0.128826
cg22113540	16	10125521	GRIN2A	NM_000833	Body	Open sea	-0.671329	0.0441019	0.260117	0.126819	0.432941	0.0488519	0.435683	0.0882871
cg09792926	16	49316053	CBLN1	NM_004352	TSS1500	CpG island	-0.615385	0.0100395	0.19113	0.0312291	0.236204	0.0236161	0.291604	0.116463
cg23080527	17	41844017	DUSP3	NM_004090	3'UTR	Open sea	0.867194	0.000898567	0.492137	0.0230623	0.386336	0.0600831	0.391572	0.0277944
cg09759458	19	480216		NA	Intergenic	Open sea	-0.638291	0.0463429	0.371491	0.0536549	0.428342	0.0433399	0.502575	0.0589435
cg20891842	20	36041285		NA	Intergenic	Open sea	-0.756874	0.0179729	0.326376	0.0386346	0.442676	0.103558	0.48323	0.0409772
PUFA, FS and PS (only the association in PS is shown)
CpG ID	Chr.	Position	Gene name	UCSC REFGENE accession	Gene compartment	Position relative to CpG island	r, PUFAs	p	N average	N SD	Ow average	Ow SD	Ob average	Ob SD
cg04143156	4	153768250	ARFIP1	NM_014447	Body	Open sea	0.714613	0.0403008	0.542718	0.0915536	0.39519	0.0940157	0.361101	0.0710345
cg06422353	9	7319206		NA	Intergenic	Open sea	-0.615651	0.0303332	0.513296	0.139365	0.746406	0.029947	0.713716	0.0875091
Abbreviations: TSS200 and TSS1500: 1-200 bp and 201-1500 bp upstream of transcription start site, respectively. N, Ow and Ob: normal weight, overweight and obese, respectively.
