# Supplementary material for: Distinct Associations of BMI and Fatty Acids With DNA Methylation in Fasting and Postprandial States in Men
Source: Front Genet. 2021 May 7;12:665769. doi: 10.3389/fgene.2021.665769 (PMC8138173; doi:10.3389/fgene.2021.665769)
Supplement: Supplementary file 3 [file Table_3.XLSX]

## Sheet: Hoja1
Supplementary Table 3. DmCpG associated with individual FA in FS and PS.
Saturated FA
C14:0, FS									C14:0 (% FA), FS
									N average	N SD	Ow average	Ow SD	Ob average	Ob SD
									1.99701	0.894308	2.27126	1.24595	1.87006	1.25993
									β
CpG ID	Chr.	Position	Gene name	UCSC REFGENE accession	Gene compartment	Position relative to CpG island	r, C14:0	p	N average	N SD	Ow average	Ow SD	Ob average	Ob SD
cg09509909	10	93672748		NA	Intergenic	Downstream shelf	0.734266	0.0360298	0.255182	0.189775	0.151704	0.0289833	0.150016	0.0420543
cg10564845	10	128915594	DOCK1	NM_001290223	Body	Open sea	-0.601399	0.00897241	0.34058	0.110912	0.30537	0.084096	0.441057	0.190506
C14:0, PS									C14:0 (% FA), PS
									N average	N SD	Ow average	Ow SD	Ob average	Ob SD
									1.88859	0.884239	0.932156	0.659027	1.22781	0.900402
									β
CpG ID	Chr.	Position	Gene name	UCSC REFGENE accession	Gene compartment	Position relative to CpG island	r, C14:0	p	N average	N SD	Ow average	Ow SD	Ob average	Ob SD
cg21700685	5	70817541	BDP1	NM_018429	Body	Open sea	-0.606402	0.00361477	0.646054	0.106754	0.70312	0.0647504	0.750614	0.0264564
cg13575798	7	127641221	SND1	NM_014390	Body	Open sea	-0.590796	0.0466667	0.626943	0.0717367	0.66132	0.0384917	0.727069	0.027892
cg13515095	10	70482115	CCAR1	NM_001282959	5'UTR	Downstream shore	-0.74557	0.00240828	0.455836	0.0860266	0.522366	0.0398243	0.562615	0.0321082
cg00793774	10	104403707	TRIM8	NM_030912	TSS1500	CpG island	0.636364	0.0301383	0.24065	0.24385	0.102795	0.0095927	0.116561	0.0181113
cg19649937	22	46092412	ATXN10	NM_001167621	Body	Open sea	-0.634605	0.0464859	0.579499	0.0443123	0.602638	0.0880259	0.680011	0.0181857
C16:0, PA, FS									PA (% FA), FS
									N average	N SD	Ow average	Ow SD	Ob average	Ob SD
									16.4683	0.887376	25.9088	3.03065	23.4622	2.91304
									β
CpG ID	Chr.	Position	Gene name	UCSC REFGENE accession	Gene compartment	Position relative to CpG island	r, PA	p	N average	N SD	Ow average	Ow SD	Ob average	Ob SD
cg26038582	1	42384390	HIVEP3	NM_001127714	1st exon	Downstream shore	0.63396	0.00715014	0.269113	0.0500178	0.400694	0.0767963	0.404651	0.0336897
cg24735226	1	65096537	CACHD1	NM_020925	Body	Open sea	-0.825321	0.0464634	0.696806	0.0452607	0.56005	0.0278554	0.59343	0.0259669
cg11842367	1	78703580	MGC27382	NR_027310	Body	Open sea	-0.798284	0.0340057	0.609357	0.0443976	0.513557	0.0204797	0.499185	0.0603222
cg04998153	1	101823331	LINC01307	NR_126402	Body	Open sea	0.714962	0.00362483	0.347277	0.0629034	0.651444	0.047787	0.566824	0.134272
cg10950028	1	110230633	GSTM1	NM_146421	Body	Downstream shore	-0.58042	0.0177886	0.59268	0.176609	0.399446	0.0338427	0.421184	0.211979
cg10589385	1	150898437	SETDB1	NR_026977	TSS1500	Upstream shore	-0.660261	0.0019858	0.659281	0.0561042	0.519528	0.0594031	0.559127	0.0417279
cg00472099	1	208084488	CD34	NM_001773	1st exon	CpG island	-0.636364	0.0467671	0.288911	0.38877	0.0727377	0.0102089	0.0864986	0.00449173
cg25608392	2	75004697			Intergenic	Open sea	-0.731997	0.00492118	0.55088	0.0485642	0.401405	0.0257677	0.445117	0.030321
cg06728274	2	175863238	CHN1	NR_038133	Body	Open sea	-0.636387	0.0240337	0.640115	0.058033	0.578072	0.0412318	0.536345	0.0280519
cg21186757	2	209460119			Intergenic	Open sea	-0.587413	0.0201686	0.643769	0.0750464	0.514007	0.0312027	0.538158	0.0354564
cg00460155	3	27448700	SLC4A7	NM_001258380	Body	Open sea	-0.587413	0.0187627	0.816901	0.00966756	0.676398	0.145534	0.716082	0.155809
cg20130571	3	35974541			Intergenic	Open sea	-0.596875	0.0498774	0.56269	0.0467017	0.402994	0.0941552	0.428307	0.0693562
cg27311590	4	1521984			Intergenic	CpG island	0.84822	0.00366384	0.609264	0.0312257	0.763435	0.0498115	0.74615	0.0557189
cg03686237	4	109863312	COL25A1	NR_045756	Body	Open sea	-0.58042	0.0491018	0.788018	0.0248227	0.533514	0.181023	0.642008	0.164858
cg21496319	5	19988592	CDH18	NM_004934	TSS1500	Open sea	-0.651057	0.0261196	0.432582	0.0443146	0.318853	0.0736279	0.304574	0.0407196
cg26715042	6	49681307	CRISP2	NM_001142417	TSS200	Open sea	-0.831632	0.0117224	0.657516	0.0423946	0.431514	0.0995879	0.475754	0.0338957
cg01076129	6	49681334	CRISP2	NM_001142417	TSS200	Open sea	-0.755716	0.0161398	0.70362	0.0321348	0.61722	0.0324225	0.586453	0.0260542
cg15509430	6	49681350	CRISP2	NM_003296	TSS200	Open sea	-0.585269	0.0345896	0.746394	0.05284	0.682341	0.0466348	0.616281	0.0260302
cg27070965	7	128505223	ATP6V1F	NM_004231	Body	Downstream shore	0.601399	0.0226444	0.730542	0.194149	0.835527	0.0104999	0.83712	0.0119958
cg24571822	10	17009592	CUBN	NM_001081	Body	Open sea	0.671476	0.0380093	0.297384	0.038092	0.354884	0.0312546	0.406619	0.0616372
cg07678448	10	45731454			Intergenic	Open sea	-0.654388	0.013235	0.770043	0.0314392	0.672525	0.0561843	0.6694	0.0791086
cg26744079	10	77167091	NCRNA00245	NR_024421	Body	CpG island	-0.743758	0.0365154	0.495201	0.0748592	0.377	0.0917342	0.392615	0.0049893
cg04928577	12	63696410			Intergenic	Open sea	0.645234	0.0154271	0.323292	0.130645	0.441619	0.0215097	0.431419	0.128364
cg13135437	12	127209458			Intergenic	Upstream shore	0.615385	0.0330823	0.732828	0.15081	0.812431	0.0165868	0.838181	0.0242425
cg07293736	12	132670858			Intergenic	Upstream shelf	-0.702996	0.0480521	0.279439	0.0403061	0.201759	0.0515521	0.179192	0.0680801
cg22272305	14	106346915			Intergenic	Open sea	0.671329	0.00678161	0.292696	0.0194278	0.406494	0.13089	0.439011	0.126407
cg24412699	14	106346922			Intergenic	Open sea	0.678322	0.0226611	0.28849	0.0155115	0.450196	0.115746	0.427788	0.132114
cg05118453	15	69337335	NOX5	NR_033671	Body	Open sea	-0.58042	0.00452737	0.824118	0.006898	0.61334	0.165509	0.567171	0.176395
cg22113540	16	10125521	GRIN2A	NM_000833	Body	Open sea	0.669498	0.0455979	0.262249	0.0977932	0.45051	0.0811507	0.409973	0.0872365
cg20797905	17	78747227	RPTOR	NM_001163034	Body	Open sea	0.635073	0.0109125	0.384927	0.070079	0.45073	0.059595	0.495289	0.0688792
cg03511628	18	77280586	NFATC1	NM_006162	Body	Downstream shore	0.763459	0.0307468	0.425758	0.0338874	0.504504	0.0306555	0.528388	0.0340664
cg06920214	19	37018460	ZNF260	NM_001166038	5'UTR	Upstream shore	-0.691196	0.0156293	0.631795	0.0168536	0.554593	0.0306855	0.529788	0.037654
cg12751644	20	60527061			Intergenic	Downstream shelf	0.647423	0.0337024	0.422011	0.136039	0.593409	0.107312	0.552422	0.0628544
C16:0, PA, PS									PA (% FA), PS
									N average	N SD	Ow average	Ow SD	Ob average	Ob SD
		overlav -aplmitate ling							16.5604	1.30734	29.9662	3.81356	32.8406	4.51787
									β
CpG ID	Chr.	Position	Gene name	UCSC REFGENE accession	Gene compartment	Position relative to CpG island	r, PA	p	N average	N SD	Ow average	Ow SD	Ob average	Ob SD
cg13112404	1	182921688	C1orf14	NM_030933	Body	Upstream shore	-0.853018	0.0246638	0.617479	0.0355872	0.523747	0.0603758	0.491575	0.0614845
cg27131142	2	65295139	CEP68	NM_015147	5'UTR	Open sea	0.586194	0.0254959	0.4023	0.031413	0.433539	0.0228391	0.507051	0.0624192
cg15871206	2	239009118	ESPNL	NM_194312	1st exon	CpG island	0.60949	0.045428	0.63886	0.0439405	0.693206	0.0842127	0.740315	0.0795733
cg22065971	4	106819347	NPNT	NM_001033047	Body	Downstream shore	0.629306	0.00788816	0.560807	0.0334	0.600823	0.0529862	0.667138	0.0412639
cg25980689	7	187339			Intergenic	Downstream shore	-0.629371	0.0263256	0.939352	0.00738945	0.880357	0.102353	0.77907	0.101292
cg06619150	7	76097214	DTX2	NM_020892	5'UTR	Open sea	0.587413	0.0377031	0.498879	0.175119	0.659704	0.188313	0.632719	0.114909
cg04622720	7	158657028	WDR60	NM_018051	Body	Downstream shore	0.748719	0.0161785	0.470965	0.0352889	0.530469	0.0382807	0.587696	0.00988587
cg14240646	10	27532245	ACBD5	NR_024150	TSS1500	Downstream shore	0.582527	0.0348245	0.299885	0.0449499	0.381045	0.0997	0.522399	0.141815
cg13515095	10	70482115	CCAR1	NM_001282959	5'UTR	Downstream shore	0.64458	0.00749348	0.455836	0.0860266	0.522366	0.0398243	0.562615	0.0321082
cg16286844	12	130819699			Intergenic	Upstream shelf	0.799949	0.0341186	0.370072	0.0283879	0.441324	0.0172885	0.488117	0.0578101
cg18863119	14	101512653	MIR487B	NR_030267	TSS200	Open sea	-0.706174	0.00969317	0.826843	0.046842	0.754759	0.0745129	0.654147	0.0323098
cg14667980	14	101512658	MIR539	NR_030256	TSS1500	Open sea	-0.641698	0.0300925	0.77589	0.042694	0.727877	0.0793856	0.648512	0.0306089
cg09792926	16	49316053	CBLN1	NM_004352	TSS1500	CpG island	0.65035	0.00768363	0.19113	0.0312291	0.236204	0.0236161	0.291604	0.116463
cg23080527	17	41844017	DUSP3	NM_004090	3'UTR	Open sea	-0.864123	0.00111189	0.492137	0.0230623	0.386336	0.0600831	0.391572	0.0277944
cg20891842	20	36041285			Intergenic	Open sea	0.792727	0.0369665	0.326376	0.0386346	0.442676	0.103558	0.48323	0.0409772
cg19649937	22	46092412	ATXN10	NM_001167621	Body	Open sea	0.651786	0.0171121	0.579499	0.0443123	0.602638	0.0880259	0.680011	0.0181857
C16:0, PA, common to FS and PS (PS correlation is shown)									β
CpG ID	Chr.	Position	Gene name	UCSC REFGENE accession	Gene compartment	Position relative to CpG island	r, PA	p	N average	N SD	Ow average	Ow SD	Ob average	Ob SD
cg23762517	1	42384310	HIVEP3	NM_001127714	1st exon	Downstream shore	0.577697	0.0449518	0.398015	0.0531555	0.484302	0.0800333	0.498974	0.0618159
cg06422353	9	7319206			Intergenic	Open sea	0.659984	0.0167124	0.499376	0.0961132	0.691319	0.11721	0.712922	0.110314
cg08215453	14	41623629			Intergenic	Open sea	0.58042	0.0436834	0.666807	0.129862	0.75837	0.00189571	0.782622	0.0309971
cg20184247	17	46672052	LOC404266	NR_033203	Body	Upstream shore	0.629371	0.0249509	0.653616	0.161562	0.770317	0.0398065	0.781328	0.0238679
cg15338516	22	49843360	C22orf34	NR_110523	Body	Upstream shore	-0.579725	0.0440047	0.767504	0.042797	0.693606	0.0764812	0.667216	0.0253614
C18:0, SA, FS									SA (% FA), FS
									N average	N SD	Ow average	Ow SD	Ob average	Ob SD
									10.2732	0.965453	11.814	1.83052	12.2042	0.962245
									β
CpG ID	Chr.	Position	Gene name	UCSC REFGENE accession	Gene compartment	Position relative to CpG island	r, SA	p	N average	N SD	Ow average	Ow SD	Ob average	Ob SD
cg00254258	1	3105189	PRDM16	NM_022114	Body	CpG island	0.784282	0.0316867	0.501694	0.0546099	0.569653	0.0749184	0.634871	0.0357111
cg14087524	1	38349487	INPP5B	NM_001297434	Body	Open sea	0.628406	0.0137978	0.395049	0.082146	0.395918	0.0938528	0.497084	0.159256
cg18391209	1	223747670	CAPN8	NM_001143962	Body	Downstream shelf	0.72028	0.0192678	0.391367	0.248547	0.614881	0.249713	0.678437	0.222626
cg03098024	2	238832777		NA	Intergenic	Open sea	0.609132	0.0291217	0.519837	0.119004	0.708135	0.0577601	0.671154	0.092387
cg26292116	2	241618820	AQP12B	NM_001102467	Body	Open sea	0.587413	0.0381035	0.250993	0.213963	0.417041	0.201797	0.55502	0.0203867
cg14038058	4	165898848	TRIM61	NM_001012414	TSS200	Open sea	-0.637055	0.0187879	0.448228	0.152477	0.2151	0.129807	0.297778	0.151647
cg11512289	4	165898912	TRIM61	NM_001012414	TSS200	Open sea	-0.604633	0.0138352	0.307966	0.119397	0.161318	0.0391832	0.196306	0.0970996
cg06770790	6	43200203		NA	Intergenic	Downstream shelf	-0.685315	0.0145459	0.753694	0.0094682	0.649013	0.119016	0.616359	0.185404
cg27385590	7	49619841		NA	Intergenic	Open sea	-0.639043	0.0184207	0.547399	0.0959122	0.393911	0.0911155	0.423632	0.0943313
cg04134279	8	496327	C8orf42	NM_175075	TSS1500	Downstream shore	-0.810804	0.0338116	0.437711	0.00423932	0.389676	0.0808613	0.329262	0.0465489
cg07611258	8	144496350		NA	Intergenic	Open sea	0.622378	0.0496192	0.697373	0.144227	0.75812	0.0338639	0.800593	0.0382058
cg21265404	9	90531866	FAM75C1	NM_001145124	TSS1500	Open sea	-0.834757	0.0328138	0.536035	0.090244	0.480971	0.0735138	0.403442	0.0421999
cg07678448	10	45731454		NA	Intergenic	Open sea	-0.80863	0.0217366	0.770043	0.0314392	0.672525	0.0561843	0.6694	0.0791086
cg07238058	12	19936611		NA	Intergenic	Open sea	-0.620759	0.0311402	0.708528	0.0575074	0.616848	0.114375	0.588159	0.0161808
cg24476569	13	95954382	ABCC4	NM_005845	TSS1500	Downstream shore	0.843509	0.00249815	0.217464	0.0526223	0.304031	0.0976743	0.339491	0.0614689
cg26751094	13	95954534	ABCC4	NM_005845	TSS1500	Downstream shore	0.706294	0.0110484	0.44303	0.0456906	0.519712	0.104573	0.543566	0.0776734
cg01655667	14	104808652		NA	Intergenic	Open sea	0.698915	0.041454	0.513798	0.059709	0.605745	0.133678	0.709108	0.0666942
cg07402062	16	89894098	iNPP5B	NM_032451	TSS1500	Upstream shore	-0.622172	0.0424991	0.537238	0.0494899	0.462852	0.0640961	0.416888	0.0802798
cg14431490	16	89894252	SPIRE2	NM_032451	TSS1500	Upstream shore	-0.641618	0.0328056	0.403064	0.0440157	0.327666	0.0779897	0.301991	0.0828821
cg11744538	17	42646995		NA	Intergenic	Open sea	-0.635115	0.0211406	0.685642	0.106681	0.545464	0.165763	0.500414	0.266311
C18:0, SA, PS									SA (% FA), PS
									N average	N SD	Ow average	Ow SD	Ob average	Ob SD
									9.8872	0.925488	11.3136	2.50963	10.7754	2.24525
									β
CpG ID	Chr.	Position	Gene name	UCSC REFGENE accession	Gene compartment	Position relative to CpG island	r, SA	p	N average	N SD	Ow average	Ow SD	Ob average	Ob SD
cg15711973	2	241638367		NA	Intergenic	Upstream shelf	-0.629371	0.0472921	0.550024	0.205257	0.348105	0.245375	0.659916	0.0360039
cg26805839	9	4575020	SLC1A1	NM_004170	Body	Open sea	0.839688	0.0276507	0.408857	0.150083	0.508384	0.230632	0.525564	0.198926
cg14836839	17	42706084		NA	Intergenic	Open sea	-0.8385	0.045748	0.43635	0.0445993	0.368746	0.0930724	0.318772	0.0782168
Monounsaturated FA
C16:1n-9, palmitoleic, FS									C16:1 (% FA), FS
									N average	N SD	Ow average	Ow SD	Ob average	Ob SD
									1.82913	0.439234	1.98334	1.16078	1.6563	1.66772
									β
CpG ID	Chr.	Position	Gene name	UCSC REFGENE accession	Gene compartment	Position relative to CpG island	r, C16:1	p	N average	N SD	Ow average	Ow SD	Ob average	Ob SD
cg09847153	1	38461540		NA	Intergenic	Upstream shore	0.618318	0.0381543	0.431533	0.102254	0.473868	0.0366885	0.531983	0.163074
cg10564845	10	128915594	DOCK1	NM_001290223	Body	Open sea	-0.81518	0.0133915	0.34058	0.110912	0.30537	0.084096	0.441057	0.190506
cg13148921	15	80853140	ARNT2	NM_014862	Body	Open sea	-0.684888	0.0385514	0.288163	0.0739929	0.391785	0.13925	0.441875	0.18742
C18:1tn-9, EA, FS									EA (% FA), FS
									N average	N SD	Ow average	Ow SD	Ob average	Ob SD
									2.27857	0.332085	2.47975	1.19964	2.67903	0.314993
									β
CpG ID	Chr.	Position	Gene name	UCSC REFGENE accession	Gene compartment	Position relative to CpG island	r, EA	p	N average	N SD	Ow average	Ow SD	Ob average	Ob SD
cg00254258	1	3105189	PRDM16	NM_022114	Body	CpG island	0.618607	0.027089	0.501694	0.0546099	0.569653	0.0749184	0.634871	0.0357111
cg01223400	5	180235800	MGAT1	NM_001114618	5'UTR	Upstream shore	0.576251	0.0440554	0.467281	0.104701	0.512688	0.122126	0.567632	0.00788302
cg10936153	11	134721654			Intergenic	Open sea	0.747437	0.0243535	0.594903	0.125701	0.696165	0.164284	0.716283	0.0782278
cg00059870	21	44702611			Intergenic	Open sea	0.740423	0.00970265	0.482758	0.113205	0.489396	0.307097	0.603306	0.148839
C18:1tn-9, EA, PS									EA (% FA), PS
									N average	N SD	Ow average	Ow SD	Ob average	Ob SD
									2.3092	0.359616	2.00697	1.22913	1.9496	1.31213
									β
CpG ID	Chr.	Position	Gene name	UCSC REFGENE accession	Gene compartment	Position relative to CpG island	r, EA	p	N average	N SD	Ow average	Ow SD	Ob average	Ob SD
cg06090818	1	1886501	KIAA1751	NM_001080484	3'UTR	CpG island	0.734266	0.00507521	0.734044	0.0180095	0.648982	0.162291	0.615182	0.143446
cg13112404	1	182921688	C1orf14	NM_030933	Body	Upstream shore	0.629403	0.0249408	0.617479	0.0355872	0.523747	0.0603758	0.491575	0.0614845
cg08805158	2	109674376			Intergenic	Open sea	0.615385	0.0295555	0.481179	0.0901213	0.430131	0.090256	0.365188	0.156475
cg14317533	2	127886316			Intergenic	Open sea	-0.580846	0.0434871	0.436561	0.136785	0.383455	0.160414	0.592418	0.111116
cg17466567	3	185826590	ETV5	NM_004454	5'UTR	CpG island	-0.615385	0.0295555	0.141732	0.0172233	0.157743	0.0284888	0.29657	0.209223
cg03509467	7	76094015	DTX2	NM_001102595	5'UTR	Downstream shelf	-0.655633	0.01774	0.515541	0.096178	0.654775	0.140899	0.738538	0.10986
cg22974952	8	7212700	FAM66B	NR_027423	Body	CpG island	-0.595219	0.0372247	0.235886	0.00346968	0.231134	0.0774144	0.339135	0.0600937
cg11747462	11	132869600	OPCML	NM_001012393	Body	Open sea	-0.634296	0.0234606	0.52711	0.0698194	0.589389	0.113686	0.631248	0.0861387
C18:1tn-9, EA, common to FS and PS (PS correlation is shown)									β
CpG ID	Chr.	Position	Gene name	UCSC REFGENE accession	Gene compartment	Position relative to CpG island	r, EA	p	N average	N SD	Ow average	Ow SD	Ob average	Ob SD
cg21265404	9	90531866	FAM75C1	NM_001145124	TSS1500	Open sea	-0.601571	0.0346721	0.502091	0.112542	0.421625	0.0811938	0.396094	0.0253873
cg11744538	17	42646995			Intergenic	Open sea	-0.601399	0.0347398	0.654712	0.105827	0.57784	0.108498	0.499915	0.233348
C18:1n-9, OA, FS									OA (% FA), FS
									N average	N SD	Ow average	Ow SD	Ob average	Ob SD
									13.8928	1.07574	23.254	4.79699	19.8632	0.775997
									β
CpG ID	Chr.	Position	Gene name	UCSC REFGENE accession	Gene compartment	Position relative to CpG island	r, OA	p	N average	N SD	Ow average	Ow SD	Ob average	Ob SD
cg23762517	1	42384310	HIVEP3	NM_001127714	1st exon	Downstream shore	0.601726	0.0083378	0.384593	0.0425681	0.504183	0.0708582	0.500978	0.0449231
cg26038582	1	42384390	HIVEP3	NM_001127714	1st exon	Downstream shore	0.645086	0.0349008	0.269113	0.0500178	0.400694	0.0767963	0.404651	0.0336897
cg04998153	1	101823331	LINC01307	NR_126402	Body	Open sea	0.693025	0.010275	0.347277	0.0629034	0.651444	0.047787	0.566824	0.134272
cg25608392	2	75004697			Intergenic	Open sea	-0.750584	0.00507521	0.55088	0.0485642	0.401405	0.0257677	0.445117	0.030321
cg21186757	2	209460119			Intergenic	Open sea	-0.657343	0.0144195	0.643769	0.0750464	0.514007	0.0312027	0.538158	0.0354564
cg27311590	4	1521984			Intergenic	CpG island	0.806826	0.0177441	0.609264	0.0312257	0.763435	0.0498115	0.74615	0.0557189
cg14876868	4	26320063	RBPJ	NM_005349	TSS1500	Upstream shore	-0.664336	0.0243001	0.828143	0.00863871	0.623578	0.157637	0.546817	0.325916
cg26715042	6	49681307	CRISP2	NM_001142417	TSS200	Open sea	-0.720272	0.0442856	0.657516	0.0423946	0.431514	0.0995879	0.475754	0.0338957
cg01076129	6	49681334	CRISP2	NM_001142417	TSS200	Open sea	-0.705999	0.0226595	0.70362	0.0321348	0.61722	0.0324225	0.586453	0.0260542
cg06546677	8	145537504	HSF1	NM_005526	Body	Open sea	0.655616	0.0450891	0.546506	0.0828272	0.672762	0.115888	0.685379	0.110424
cg06422353	9	7319206			Intergenic	Open sea	0.670453	0.015729	0.513296	0.139365	0.746406	0.029947	0.713716	0.0875091
cg16733226	10	12447269	CAMK1D	NM_020397	Body	Open sea	-0.588745	0.00315922	0.551806	0.0205096	0.475512	0.0261407	0.44914	0.0607637
cg26744079	10	77167091	NCRNA00245	NR_024421	Body	CpG island	-0.780595	0.0399602	0.495201	0.0748592	0.377	0.0917342	0.392615	0.0049893
cg01090655	12	95249956			Intergenic	Open sea	-0.600989	0.0207012	0.616327	0.0973679	0.445358	0.134877	0.51392	0.0197931
cg08215453	14	41623629			Intergenic	Open sea	0.57912	0.0173308	0.66076	0.126934	0.820536	0.0302966	0.775012	0.0362971
cg24412699	14	106346922			Intergenic	Open sea	0.629371	0.0346117	0.28849	0.0155115	0.450196	0.115746	0.427788	0.132114
cg05513408	17	39166655	KRTAP3-1	NM_031958	TSS1500	Open sea	-0.734266	0.0249509	0.718714	0.032256	0.489671	0.264232	0.567524	0.086245
cg17132030	19	17599784	SLC27A1	NM_198580	Body	Downstream shore	-0.644048	0.0036993	0.51914	0.0584917	0.338666	0.115215	0.380279	0.153765
cg06920214	19	37018460	ZNF260	NM_001166038	5'UTR	Upstream shore	-0.631495	0.0204222	0.631795	0.0168536	0.554593	0.0306855	0.529788	0.037654
cg12751644	20	60527061			Intergenic	Downstream shelf	0.637037	0.00653827	0.422011	0.136039	0.593409	0.107312	0.552422	0.0628544
cg14105637	21	46077717	KRTAP12-3	NM_198697	TSS200	Open sea	-0.577406	0.00193024	0.561251	0.0659652	0.456612	0.0740233	0.427853	0.0632373
cg15338516	22	49843360	C22orf34	NR_110523	Body	Upstream shore	-0.758284	0.000998489	0.754763	0.0551137	0.650418	0.0518219	0.654097	0.0401595
C18:1n-9, OA, PS									OA (% FA), PS
									N average	N SD	Ow average	Ow SD	Ob average	Ob SD
									14.2988	1.64535	28.4243	7.88238	27.1847	4.75795
									β
CpG ID	Chr.	Position	Gene name	UCSC REFGENE accession	Gene compartment	Position relative to CpG island	r, OA	p	N average	N SD	Ow average	Ow SD	Ob average	Ob SD
cg09792926	16	49316053	CBLN1	NM_004352	TSS1500	CpG island	0.643357	0.0208887	0.19113	0.0312291	0.236204	0.0236161	0.291604	0.116463
cg23080527	17	41844017	DUSP3	NM_004090	3'UTR	Open sea	-0.857213	0.000199771	0.492137	0.0230623	0.386336	0.0600831	0.391572	0.0277944
cg19649937	22	46092412	ATXN10	NM_001167621	Body	Open sea	0.620298	0.0278736	0.579499	0.0443123	0.602638	0.0880259	0.680011	0.0181857
C20:1n-9, eicosenoic, FS									C20:1 (% FA), FS
									N average	N SD	Ow average	Ow SD	Ob average	Ob SD
									0.716266	0.0343792	0.415658	0.26249	0.375933	0.145404
									β
CpG ID	Chr.	Position	Gene name	UCSC REFGENE accession	Gene compartment	Position relative to CpG island	r, C20:1	p	N average	N SD	Ow average	Ow SD	Ob average	Ob SD
cg06090818	1	1886501	KIAA1751	NM_001080484	3'UTR	CpG island	0.706294	0.00756017	0.736098	0.0172175	0.641411	0.148528	0.609322	0.168603
cg05631519	1	55940193		NA	Intergenic	Open sea	0.689133	0.0204561	0.407523	0.0376421	0.23009	0.0563662	0.286324	0.126885
cg26647036	1	66956611		NA	Intergenic	Open sea	-0.713059	0.00457783	0.355106	0.201142	0.554135	0.145835	0.647211	0.0760247
cg20449590	1	146551201		NA	Intergenic	CpG island	-0.623361	0.0259604	0.160162	0.0467536	0.34056	0.148382	0.298092	0.107282
cg12454169	2	30669597	LCLAT1	NM_182551	TSS1500	Upstream shore	0.637774	0.0104929	0.329039	0.114208	0.299588	0.102264	0.190933	0.0868546
cg10326673	2	30669757	LCLAT1	NM_001002257	TSS1500	Upstream shore	0.69181	0.0203133	0.608231	0.136724	0.564177	0.246852	0.291984	0.168856
cg15652532	2	30669759	LCLAT1	NM_182551	TSS1500	Upstream shore	0.699256	0.0130027	0.610167	0.147434	0.515595	0.237053	0.275726	0.167648
cg05136724	2	65793962		NA	Intergenic	Open sea	0.603643	0.00302745	0.637049	0.0504427	0.594627	0.0735943	0.513898	0.0937364
cg25608392	2	75004697		NA	Intergenic	Open sea	0.683056	0.0163427	0.55088	0.0485642	0.401405	0.0257677	0.445117	0.030321
cg21186757	2	209460119		NA	Intergenic	Open sea	0.601399	0.0482305	0.643769	0.0750464	0.514007	0.0312027	0.538158	0.0354564
cg10763594	2	218258333	DIRC3	NR_026597	Body	Open sea	0.594406	0.0227933	0.826096	0.0154543	0.609559	0.347343	0.699371	0.167613
cg04584675	3	32426554		NA	Intergenic	Open sea	-0.666956	0.0163002	0.362418	0.0846064	0.449792	0.0773507	0.49421	0.0604865
cg02298721	3	157260593	PQLC2L (SLC66A1L)	NM_001243729	TSS1500	Upstream shore	-0.65035	0.0308692	0.4051	0.0544815	0.467041	0.103108	0.511851	0.105539
cg01324343	3	183735012	ABCC5	NM_001023587	5'UTR	Upstream shore	-0.779964	0.0148085	0.295608	0.153288	0.425245	0.179653	0.524459	0.102385
cg20182111	3	193217253	ATP13A4	NM_032279	Body	Open sea	0.601514	0.0200788	0.610317	0.0780616	0.486417	0.0396666	0.45875	0.0612569
cg27311590	4	1521984		NA	Intergenic	CpG island	-0.672399	0.0407104	0.609264	0.0312257	0.763435	0.0498115	0.74615	0.0557189
cg22445264	4	37667909	RELL1	NM_001085400	Body	Open sea	0.622378	0.0109684	0.81685	0.00977017	0.731859	0.1705	0.638197	0.149803
cg09255157	4	106553472	ARHGEF38	NM_001242729	Body	Open sea	0.678322	0.049788	0.81441	0.0225286	0.736305	0.108938	0.684336	0.0880861
cg19182683	4	183730519		NA	Intergenic	Downstream shore	-0.741259	0.0284479	0.0716015	0.00589144	0.160706	0.168903	0.235628	0.194849
cg26220110	5	1075733	SLC12A7	NM_006598	Body	Downstream shore	-0.72028	0.0212514	0.607361	0.172537	0.799521	0.0458555	0.775119	0.0132775
cg01076129	6	49681334	CRISP2	NM_001142417	TSS200	Open sea	0.620569	0.0228738	0.70362	0.0321348	0.61722	0.0324225	0.586453	0.0260542
cg18434912	6	111194786	AMD1	NM_001634	TSS1500	Upstream shore	-0.713287	0.0161155	0.278597	0.0334327	0.356612	0.136331	0.437902	0.120012
cg04899746	6	111302500	RPF2	NM_032194	TSS1500	Upstream shore	0.69773	0.000973445	0.610127	0.0169554	0.530278	0.0750981	0.500374	0.102243
cg09050820	6	167586206	TCP10L2	NM_001145121	Body	Upstream shore	0.712648	0.0457375	0.543071	0.0127559	0.512151	0.0662052	0.441263	0.0156537
cg13264672	7	39993440	CDK13	NM_031267	Body	Downstream shore	-0.639796	0.0455578	0.324613	0.136544	0.343091	0.105383	0.430859	0.125468
cg06619150	7	76097214	DTX2	NM_020892	5'UTR	Open sea	-0.586903	0.00728553	0.509976	0.208942	0.604774	0.146417	0.625107	0.120927
cg08270491	8	126100743	KIAA0196	NM_014846	5'UTR	Upstream shelf	0.638069	0.0452977	0.754914	0.068181	0.685692	0.0300492	0.637969	0.0997038
cg06422353	9	7319206		NA	Intergenic	Open sea	-0.603194	0.00197283	0.513296	0.139365	0.746406	0.029947	0.713716	0.0875091
cg04282082	9	124988720	LHX6	NM_199160	Body	CpG island	0.69265	0.0050584	0.819896	0.0284871	0.555785	0.210325	0.551475	0.217015
cg11479503	9	124989052	LHX6	NM_001242333	Body	CpG island	0.699043	0.00253489	0.895129	0.00877363	0.753197	0.132435	0.752664	0.113164
cg21469772	9	124989294	LHX6	NM_199160	Body	CpG island	0.704097	0.00243811	0.822028	0.0239224	0.619615	0.156506	0.649274	0.131082
cg13571460	9	124989337	LHX6	NM_199160	Body	CpG island	0.73793	0.00381592	0.842363	0.00988338	0.635533	0.166325	0.624367	0.138351
cg05136264	9	124989408	LHX6	NM_001242333	Body	CpG island	0.652138	0.0172357	0.767205	0.0140813	0.641689	0.149902	0.632385	0.122922
cg05037505	9	124989550	LHX6	NM_001242333	Body	CpG island	0.838173	0.00203724	0.64966	0.0338793	0.44407	0.165084	0.474668	0.131991
cg15124400	9	124989839	LHX6	NM_001242334	1st exon	CpG island	0.797203	0.00268335	0.880601	0.0083471	0.591168	0.246386	0.595835	0.222243
cg13862711	9	124989915	LHX6	NM_199160	Body	CpG island	0.671329	0.00452879	0.851335	0.00847545	0.587703	0.236215	0.56671	0.221941
cg03363289	9	124990165	LHX6	NM_199160	Body	CpG island	0.601399	0.0162031	0.625303	0.0290474	0.381027	0.204501	0.414882	0.221429
cg00142257	9	124990276	LHX6	NM_199160	Body	CpG island	0.643357	0.00992434	0.450157	0.020401	0.312805	0.113571	0.315826	0.11879
cg17813872	9	136132851	ABO	NM_020469	Body	Downstream shore	-0.889227	0.00775558	0.263313	0.0251869	0.341813	0.0997437	0.364544	0.0438777
cg26744079	10	77167091	NCRNA00245	NR_024421	Body	CpG island	0.774794	0.00624968	0.495201	0.0748592	0.377	0.0917342	0.392615	0.0049893
cg13172359	10	91175366	IFIT5	NM_012420	Body	Downstream shore	0.673717	0.0453398	0.423586	0.0373555	0.33731	0.0397528	0.313484	0.0301959
cg06498302	10	125223670		NA	Intergenic	Open sea	0.820814	0.0292063	0.779928	0.0240947	0.707235	0.0818649	0.657378	0.0253112
cg05194426	10	135343193	CYP2E1	NM_000773	Body	Downstream shore	0.733778	0.0451264	0.523167	0.0767978	0.422036	0.166435	0.265621	0.111988
cg20216557	12	114085093		NA	Intergenic	Open sea	0.692077	0.0196126	0.545401	0.0508442	0.461938	0.0473111	0.424463	0.0922004
cg05579559	12	130023552	TMEM132D	NM_133448	Body	Open sea	0.72028	0.0331559	0.760543	0.0150907	0.494049	0.192475	0.543227	0.135882
cg26099834	15	66947568		NA	Intergenic	CpG island	0.755309	0.00947108	0.427721	0.0726991	0.252273	0.0731234	0.29458	0.05446
cg01733572	16	84209087	DNAAF1	NM_178452	Body	Open sea	0.595181	0.0360349	0.226085	0.0414597	0.128101	0.0917128	0.100263	0.0477746
cg07107105	17	5124961	SCIMP	NM_207103	Body	Open sea	-0.757534	0.0478829	0.25628	0.109826	0.396456	0.212529	0.418377	0.115627
cg25428263	17	34599556		NA	Intergenic	Downstream shore	-0.770615	0.0441698	0.409423	0.0234432	0.464803	0.052341	0.546381	0.0415103
cg26893861	17	41843967	DUSP3	NM_004090	3'UTR	Open sea	0.734266	0.0436589	0.368999	0.124473	0.254331	0.100776	0.19138	0.00934265
cg19375418	18	77292410		NA	Intergenic	CpG island	0.657343	0.0495859	0.842479	0.0252163	0.782577	0.0703651	0.663058	0.172453
cg09759458	19	480216		NA	Intergenic	Open sea	-0.78421	0.0431392	0.370796	0.0333586	0.421077	0.0340236	0.489641	0.064517
cg06920214	19	37018460	ZNF260	NM_001166038	5'UTR	Upstream shore	0.615333	0.0430598	0.631795	0.0168536	0.554593	0.0306855	0.529788	0.037654
cg26411441	20	3733040	HSPA12B	NM_052970	3'UTR	Downstream shore	-0.615385	0.00970304	0.388221	0.112328	0.474245	0.073679	0.489835	0.057184
C20:1n-9, eicosenoic, PS									C20:1 (% FA), PS
									N average	N SD	Ow average	Ow SD	Ob average	Ob SD
									0.707297	0.0998947	0.282117	0.287965	0.282459	0.301403
									β
CpG ID	Chr.	Position	Gene name	UCSC REFGENE accession	Gene compartment	Position relative to CpG island	r, C20:1	p	N average	N SD	Ow average	Ow SD	Ob average	Ob SD
cg23623880	1	39570999	MACF1	NM_012090	Body	CpG island	-0.839161	0.0241196	0.116315	0.0180603	0.147474	0.017326	0.287145	0.165601
cg03207373	1	92232652	TGFBR3	NR_036634	Body	Open sea	0.818182	0.0489214	0.579912	0.0226645	0.505615	0.0295459	0.46722	0.0972723
cg13112404	1	182921688	C1orf14	NM_030933	Body	Upstream shore	0.832168	0.00830548	0.617479	0.0355872	0.523747	0.0603758	0.491575	0.0614845
cg27131142	2	65295139	CEP68	NM_015147	5'UTR	Open sea	-0.706294	0.0306392	0.4023	0.031413	0.433539	0.0228391	0.507051	0.0624192
cg15871206	2	239009118	ESPNL	NM_194312	1st exon	CpG island	-0.685315	0.0217144	0.63886	0.0439405	0.693206	0.0842127	0.740315	0.0795733
cg22065971	4	106819347	NPNT	NM_001033047	Body	Downstream shore	-0.692308	0.00884201	0.560807	0.0334	0.600823	0.0529862	0.667138	0.0412639
cg04143156	4	153768250	ARFIP1	NM_014447	Body	Open sea	0.608392	0.0358168	0.534918	0.0737862	0.425759	0.0799315	0.379651	0.0516084
cg14316629	6	168436353	KIF25	NM_005355	Body	Downstream shore	-0.713287	0.0481693	0.509619	0.079374	0.607402	0.132884	0.625067	0.0583676
cg11445109	10	135343248	CYP2E1	NM_000773	Body	Downstream shore	0.622378	0.0178292	0.285756	0.107434	0.178156	0.151021	0.0806997	0.0282447
cg14436500	11	34272782	ABTB2	NM_145804	Body	Open sea	-0.818182	0.0335955	0.119229	0.00923224	0.16942	0.0644171	0.27223	0.0948901
cg03703887	11	34273111	ABTB2	NM_145804	Body	Open sea	-0.622378	0.0469843	0.477291	0.0113813	0.522705	0.0490713	0.600421	0.0796723
cg24049888	11	111250129	POU2AF1	NM_006235	1st exon	Open sea	0.755245	0.0475904	0.431068	0.0771881	0.330214	0.0473003	0.329449	0.0750117
cg11747462	11	132869600	OPCML	NM_001012393	Body	Open sea	-0.629371	0.0234394	0.52711	0.0698194	0.589389	0.113686	0.631248	0.0861387
cg16286844	12	130819699		NA	Intergenic	Upstream shelf	-0.867133	0.0153639	0.370072	0.0283879	0.441324	0.0172885	0.488117	0.0578101
cg12155768	14	39640654	TRAPPC6B	NM_177452	TSS1500	Downstream shore	-0.608392	0.043106	0.696616	0.126271	0.710177	0.154839	0.828823	0.0115536
cg18863119	14	101512653	MIR487B	NR_030267	TSS200	Open sea	0.58042	0.020946	0.826843	0.046842	0.754759	0.0745129	0.654147	0.0323098
cg14667980	14	101512658	MIR539	NR_030256	TSS1500	Open sea	0.58042	0.0260147	0.77589	0.042694	0.727877	0.0793856	0.648512	0.0306089
cg09792926	16	49316053	CBLN1	NM_004352	TSS1500	CpG island	-0.629371	0.0275434	0.19113	0.0312291	0.236204	0.0236161	0.291604	0.116463
cg23080527	17	41844017	DUSP3	NM_004090	3'UTR	Open sea	0.685315	0.00375221	0.492137	0.0230623	0.386336	0.0600831	0.391572	0.0277944
cg01128039	20	1584666	SIRPB1	NM_001135844	Body	Open sea	0.636364	0.00521151	0.434442	0.186593	0.355816	0.216792	0.329288	0.247922
cg19649937	22	46092412	ATXN10	NM_001167621	Body	Open sea	-0.734266	0.00064937	0.579499	0.0443123	0.602638	0.0880259	0.680011	0.0181857
C20:1n-9, eicosenoic, common to FS and PS (PS correlation is shown)									β
CpG ID	Chr.	Position	Gene name	UCSC REFGENE accession	Gene compartment	Position relative to CpG island	r, C20:1	p	N average	N SD	Ow average	Ow SD	Ob average	Ob SD
cg03396347	1	1875803		NA	Intergenic	CpG island	-0.734266	0.0426306	0.416037	0.0692683	0.55138	0.0736012	0.529231	0.120203
cg03509467	7	76094015	DTX2	NM_001102595	5'UTR	Downstream shelf	-0.622378	0.0354878	0.515541	0.096178	0.654775	0.140899	0.738538	0.10986
cg13148921	15	80853140	ARNT2	NM_014862	Body	Open sea	-0.657343	0.0294372	0.288318	0.0851631	0.363576	0.156621	0.450372	0.167617
cg14849387	17	49516968		NA	Intergenic	Open sea	0.678322	0.0269402	0.380868	0.0714067	0.328935	0.10016	0.242477	0.043231
Polyunsaturated FA
C18:2n-6, LA, FS									C18:2 (% FA), FS
									N average	N SD	Ow average	Ow SD	Ob average	Ob SD
									17.1896	2.557	13.5186	2.60466	14.9777	4.84686
									β
CpG ID	Chr.	Position	Gene name	UCSC REFGENE accession	Gene compartment	Position relative to CpG island	r, C18:2	p	N average	N SD	Ow average	Ow SD	Ob average	Ob SD
cg13854012	2	162103682		NA	Intergenic	Downstream shelf	0.896885	0.0276183	0.867918	0.0378116	0.844173	0.0304069	0.748754	0.18166
cg27253170	2	233630405	GIGYF2	NR_103492	Body	Open sea	0.79021	0.0299008	0.84544	0.0162943	0.808739	0.0281019	0.735859	0.14596
cg03098024	2	238832777		NA	Intergenic	Open sea	-0.703924	0.00807828	0.519837	0.119004	0.708135	0.0577601	0.671154	0.092387
cg03764418	3	149799107		NA	Intergenic	Open sea	0.622378	0.0492045	0.753694	0.0094682	0.649013	0.119016	0.616359	0.185404
cg14038058	4	165898848	TRIM61	NM_001012414	TSS200	Open sea	0.85862	0.0458353	0.204497	0.0296156	0.218845	0.0324802	0.312419	0.236311
cg06770790	6	43200203		NA	Intergenic	Downstream shelf	0.804196	0.034718	0.685642	0.106681	0.545464	0.165763	0.500414	0.266311
cg25974349	8	129798947		NA	Intergenic	Open sea	0.741259	0.0338582	0.863463	0.0186619	0.82233	0.0475442	0.740114	0.182336
cg07678448	10	45731454		NA	Intergenic	Open sea	0.708	0.00202766	0.448228	0.152477	0.2151	0.129807	0.297778	0.151647
cg11862304	10	135382599	SYCE1	NM_130784	5'UTR	CpG island	-0.587413	0.00662312	0.887021	0.00784082	0.856274	0.0327506	0.765548	0.163105
cg06131338	12	109639461	ACACB	NM_001093	Body	Open sea	0.706294	0.00670262	0.770043	0.0314392	0.672525	0.0561843	0.6694	0.0791086
cg11744538	17	42646995		NA	Intergenic	Open sea	0.724045	0.0116245	0.787202	0.0352013	0.67264	0.0829039	0.683526	0.160421
C18:2n-6, LA, PS									C18:2 (% FA), PS
									N average	N SD	Ow average	Ow SD	Ob average	Ob SD
									17.9603	1.76411	11.2259	6.02501	9.47809	3.75177
									β
CpG ID	Chr.	Position	Gene name	UCSC REFGENE accession	Gene compartment	Position relative to CpG island	r, C18:2	p	N average	N SD	Ow average	Ow SD	Ob average	Ob SD
cg05907464	1	9218658		NA	Intergenic	Open sea	0.76777	0.0025632	0.623289	0.0657664	0.55337	0.0992147	0.478438	0.0967514
cg26495625	1	192522020		NA	Intergenic	Open sea	0.671329	0.00848308	0.442319	0.0812521	0.428098	0.0967536	0.311436	0.133391
cg07025003	2	69252874	ANTXR1	NM_053034	Body	Open sea	0.713287	0.0276485	0.763479	0.064107	0.727565	0.0882256	0.617399	0.320333
cg26292116	2	241618820	AQP12B	NM_001102467	Body	Open sea	-0.685315	0.0237504	0.251738	0.233465	0.462755	0.229865	0.545588	0.0168566
cg12505433	3	17254197	TBC1D5	NM_001134381	Body	Open sea	-0.764985	0.0405255	0.543992	0.0847861	0.56136	0.0674576	0.666776	0.12077
cg20320494	4	124232	ZNF718	NM_001039127	Body	Upstream shore	-0.709855	0.00737488	0.114972	0.0149592	0.25345	0.130561	0.266344	0.142915
cg19819404	4	124285	ZNF718	NM_001289930	TSS200	Upstream shore	-0.697553	0.00795836	0.126411	0.0107814	0.249039	0.128349	0.282244	0.146854
cg22831726	4	124315	ZNF718	NM_001289930	TSS200	Upstream shore	-0.591536	0.0484067	0.113381	0.0456521	0.221995	0.148892	0.270662	0.174083
cg12717203	4	124342	ZNF718	NM_001039127	Body	CpG island	-0.674364	0.0257514	0.129101	0.0366221	0.29005	0.176897	0.306853	0.178806
cg21149944	4	124344	ZNF718	NM_001289930	TSS200	CpG island	-0.654118	0.0335371	0.121361	0.0509172	0.259803	0.170679	0.302678	0.168795
cg10197305	4	125112	ZNF718	NM_001039127	Body	Downstream shore	-0.661708	0.0252261	0.0822928	0.0219046	0.195374	0.127733	0.238101	0.152074
cg08450380	4	102268617	FLJ20021	NR_033874	TSS1500	CpG island	-0.578997	0.0491738	0.320987	0.030335	0.372196	0.0380046	0.425411	0.00653365
cg04143156	4	153768250	ARFIP1	NM_014447	Body	Open sea	0.783946	0.0093011	0.534918	0.0737862	0.425759	0.0799315	0.379651	0.0516084
cg02270332	6	106475062		NA	Intergenic	Open sea	-0.603628	0.0153585	0.508206	0.142157	0.646603	0.0623151	0.644511	0.123033
cg05407003	7	23246146		NA	Intergenic	CpG island	0.749642	0.0111081	0.37262	0.0891203	0.314248	0.0842055	0.258752	0.0177706
cg14141451	8	144878775	SCRIB	NM_015356	Body	Open sea	0.72028	0.0350973	0.883493	0.0167264	0.859375	0.0417686	0.776131	0.18867
cg13471254	9	131081198	TRUB2	NM_015679	Body	Upstream shelf	0.647453	0.00244173	0.628664	0.159983	0.471296	0.0872178	0.497718	0.03418
cg27367142	10	77127199		NA	Intergenic	Open sea	0.818182	0.00796021	0.53397	0.109278	0.44902	0.0940587	0.397448	0.0194046
cg12829045	10	77228852		NA	Intergenic	Open sea	0.602214	0.0306934	0.489869	0.00894665	0.392728	0.0257432	0.387508	0.105737
cg14240634	12	133125057	FBRSL1	NM_001142641	Body	Upstream shore	-0.629371	0.0209689	0.671866	0.206874	0.860302	0.018785	0.858595	0.0163233
cg22113930	15	26108410	ATP10A	NM_024490	TSS200	CpG island	-0.671329	0.0203177	0.0892197	0.0138007	0.109437	0.0151191	0.200015	0.195655
cg15652532	15	101084507	LASS3	NM_178842	5'UTR	CpG island	0.726298	0.0116085	0.744949	0.086059	0.57163	0.0598517	0.620649	0.128826
cg22113540	16	10125521	GRIN2A	NM_000833	Body	Open sea	-0.741259	0.00923881	0.260117	0.126819	0.432941	0.0488519	0.435683	0.0882871
cg09792926	16	49316053	CBLN1	NM_004352	TSS1500	CpG island	-0.615385	0.00611867	0.19113	0.0312291	0.236204	0.0236161	0.291604	0.116463
cg05457730	16	86795490		NA	Intergenic	Open sea	-0.632653	0.0311181	0.389583	0.231039	0.589645	0.0858587	0.754779	0.12209
cg26955290	17	7015607	ASGR2	NM_080912	Body	Open sea	0.656259	0.000365336	0.506083	0.0885981	0.475271	0.0835064	0.402516	0.0288758
cg23080527	17	41844017	DUSP3	NM_004090	3'UTR	Open sea	0.761513	0.023798	0.492137	0.0230623	0.386336	0.0600831	0.391572	0.0277944
cg10533411	19	45393385	TOMM40	NM_006114	TSS1500	Upstream shore	0.782427	0.0384334	0.526063	0.0270354	0.469319	0.0243516	0.414465	0.0538102
cg01532746	20	5510187		NA	Intergenic	Open sea	0.824843	0.0159991	0.541395	0.0993487	0.496592	0.111794	0.410937	0.0577447
cg20891842	20	36041285		NA	Intergenic	Open sea	-0.595896	0.0465679	0.326376	0.0386346	0.442676	0.103558	0.48323	0.0409772
cg01584094	21	45254457		NA	Intergenic	Open sea	0.675502	0.0371089	0.340225	0.118095	0.232198	0.116026	0.234869	0.0430984
cg24399712	22	39784796		NA	Intergenic	CpG island	-0.657343	0.0470131	0.144693	0.135994	0.121828	0.0887453	0.339313	0.024455
C20:2n-6, EDA, FS									EDA (% FA), FS
									N average	N SD	Ow average	Ow SD	Ob average	Ob SD
									0.784653	0.15291	0.312749	0.191508	0.309984	0.0739955
									β
CpG ID	Chr.	Position	Gene name	UCSC REFGENE accession	Gene compartment	Position relative to CpG island	r, EDA	p	N average	N SD	Ow average	Ow SD	Ob average	Ob SD
cg06090818	1	1886501	KIAA1751	NM_001080484	3'UTR	CpG island	0.699301	0.0268094	0.736098	0.0172175	0.641411	0.148528	0.609322	0.168603
cg24735226	1	65096537	CACHD1	NM_020925	Body	Open sea	0.782147	0.0335049	0.696806	0.0452607	0.56005	0.0278554	0.59343	0.0259669
cg26647036	1	66956611		NA	Intergenic	Open sea	-0.612959	0.00102314	0.355106	0.201142	0.554135	0.145835	0.647211	0.0760247
cg20449590	1	146551201		NA	Intergenic	CpG island	-0.683116	0.0487142	0.160162	0.0467536	0.34056	0.148382	0.298092	0.107282
cg02710296	1	182921851	C1orf14	NM_030933	Body	CpG island	0.764163	0.0305734	0.427246	0.133828	0.323637	0.0496698	0.285616	0.0328313
cg00650119	1	212062720		NA	Intergenic	Open sea	-0.619401	0.0197109	0.68045	0.0432288	0.764264	0.0786306	0.784872	0.0336591
cg05387464	2	9956256		NA	Intergenic	Open sea	-0.647873	0.0423628	0.459587	0.0848308	0.562512	0.0521406	0.561427	0.0245683
cg25608392	2	75004697		NA	Intergenic	Open sea	0.815314	0.0148728	0.55088	0.0485642	0.401405	0.0257677	0.445117	0.030321
cg06728274	2	175863238	CHN1	NR_038133	Body	Open sea	0.683832	0.0304449	0.640115	0.058033	0.578072	0.0412318	0.536345	0.0280519
cg14396008	2	241856143		NA	Intergenic	CpG island	0.692277	0.0163141	0.244725	0.115149	0.171841	0.0140436	0.114704	0.0111186
cg04584675	3	32426554		NA	Intergenic	Open sea	-0.816051	0.0125594	0.362418	0.0846064	0.449792	0.0773507	0.49421	0.0604865
cg20182111	3	193217253	ATP13A4	NM_032279	Body	Open sea	0.699258	0.0409852	0.610317	0.0780616	0.486417	0.0396666	0.45875	0.0612569
cg27311590	4	1521984		NA	Intergenic	CpG island	-0.772929	0.0158385	0.609264	0.0312257	0.763435	0.0498115	0.74615	0.0557189
cg09255157	4	106553472	ARHGEF38	NM_001242729	Body	Open sea	0.643357	0.0219686	0.81441	0.0225286	0.736305	0.108938	0.684336	0.0880861
cg19182683	4	183730519		NA	Intergenic	Downstream shore	-0.734266	0.00543883	0.0716015	0.00589144	0.160706	0.168903	0.235628	0.194849
cg26220110	5	1075733	SLC12A7	NM_006598	Body	Downstream shore	-0.713287	0.0101688	0.607361	0.172537	0.799521	0.0458555	0.775119	0.0132775
cg12242038	5	135418206		NA	Intergenic	Downstream shore	0.629371	0.020382	0.435088	0.19236	0.246558	0.0252991	0.215765	0.0325133
cg14997592	6	49681178	CRISP2	NM_001142435	5'UTR	Open sea	0.610451	0.0309242	0.678563	0.0327058	0.523214	0.0976742	0.575762	0.0359704
cg25390787	6	49681299	CRISP2	NM_001142417	TSS200	Open sea	0.679503	0.00563941	0.65377	0.0217553	0.493728	0.0750244	0.541066	0.0390626
cg26715042	6	49681307	CRISP2	NM_001142417	TSS200	Open sea	0.764633	0.000320379	0.657516	0.0423946	0.431514	0.0995879	0.475754	0.0338957
cg01076129	6	49681334	CRISP2	NM_001142417	TSS200	Open sea	0.801489	0.00806623	0.70362	0.0321348	0.61722	0.0324225	0.586453	0.0260542
cg15509430	6	49681350	CRISP2	NM_003296	TSS200	Open sea	0.698081	0.0262883	0.746394	0.05284	0.682341	0.0466348	0.616281	0.0260302
cg04899746	6	111302500	RPF2	NM_032194	TSS1500	Upstream shore	0.668155	0.00409325	0.610127	0.0169554	0.530278	0.0750981	0.500374	0.102243
cg22445217	6	164421076		NA	Intergenic	Open sea	0.65035	0.021255	0.797932	0.0127194	0.697023	0.0759174	0.676988	0.0936285
cg09050820	6	167586206	TCP10L2	NM_001145121	Body	Upstream shore	0.651218	0.0314213	0.543071	0.0127559	0.512151	0.0662052	0.441263	0.0156537
cg26623822	7	130830095	MKLN1	NM_001145354	Body	Open sea	-0.607435	0.0261755	0.607508	0.166951	0.62921	0.170871	0.771608	0.0633251
cg07962847	7	152988211		NA	Intergenic	Open sea	-0.582827	0.0175417	0.372783	0.0944884	0.514147	0.123729	0.528219	0.0710308
cg01383724	9	23587629	LOC101929563	NR_121602	Body	Open sea	0.692308	0.0140931	0.746809	0.0183059	0.682189	0.127668	0.583778	0.109292
cg04282082	9	124988720	LHX6	NM_199160	Body	CpG island	0.683158	0.00283576	0.819896	0.0284871	0.555785	0.210325	0.551475	0.217015
cg11479503	9	124989052	LHX6	NM_001242333	Body	CpG island	0.707806	0.000631742	0.895129	0.00877363	0.753197	0.132435	0.752664	0.113164
cg21469772	9	124989294	LHX6	NM_199160	Body	CpG island	0.736257	0.00113114	0.822028	0.0239224	0.619615	0.156506	0.649274	0.131082
cg13571460	9	124989337	LHX6	NM_199160	Body	CpG island	0.777124	0.000156829	0.842363	0.00988338	0.635533	0.166325	0.624367	0.138351
cg05136264	9	124989408	LHX6	NM_001242333	Body	CpG island	0.615692	0.0209245	0.767205	0.0140813	0.641689	0.149902	0.632385	0.122922
cg05037505	9	124989550	LHX6	NM_001242333	Body	CpG island	0.776957	0.0108085	0.64966	0.0338793	0.44407	0.165084	0.474668	0.131991
cg15124400	9	124989839	LHX6	NM_001242334	1st exon	CpG island	0.762238	0.00192	0.880601	0.0083471	0.591168	0.246386	0.595835	0.222243
cg13862711	9	124989915	LHX6	NM_199160	Body	CpG island	0.657343	0.00594701	0.851335	0.00847545	0.587703	0.236215	0.56671	0.221941
cg00142257	9	124990276	LHX6	NM_199160	Body	CpG island	0.58042	0.016171	0.450157	0.020401	0.312805	0.113571	0.315826	0.11879
cg17813872	9	136132851	ABO	NM_020469	Body	Downstream shore	-0.816912	0.00604747	0.263313	0.0251869	0.341813	0.0997437	0.364544	0.0438777
cg07237217	10	72255069	PALD1	NM_014431	5'UTR	Open sea	0.784931	0.0135982	0.59371	0.0940864	0.46124	0.0888001	0.466599	0.0776478
cg26744079	10	77167091	NCRNA00245	NR_024421	Body	CpG island	0.68359	0.00366359	0.495201	0.0748592	0.377	0.0917342	0.392615	0.0049893
cg06498302	10	125223670		NA	Intergenic	Open sea	0.800201	0.0106453	0.779928	0.0240947	0.707235	0.0818649	0.657378	0.0253112
cg04496042	10	134697771		NA	Intergenic	Upstream shore	-0.695757	0.0157937	0.58339	0.0876456	0.707866	0.0408893	0.691187	0.0295281
cg05194426	10	135343193	CYP2E1	NM_000773	Body	Downstream shore	0.608597	0.017286	0.523167	0.0767978	0.422036	0.166435	0.265621	0.111988
cg00182405	11	112831268	LOC101928847	NR_120563	Body	Upstream shore	0.712787	0.0244706	0.484663	0.0516564	0.404298	0.030396	0.375315	0.0323564
cg20216557	12	114085093		NA	Intergenic	Open sea	0.708899	0.0304125	0.545401	0.0508442	0.461938	0.0473111	0.424463	0.0922004
cg24018814	12	133348116	GOLGA3	NM_005895	3'UTR	Upstream shore	-0.655493	0.046453	0.342522	0.0233104	0.379707	0.0361948	0.452666	0.00898069
cg20620751	13	112979998		NA	Intergenic	Open sea	-0.689019	0.03185	0.467173	0.0665457	0.550199	0.0505115	0.595734	0.065913
cg23053444	14	78471899		NA	Intergenic	Open sea	0.685636	0.0235964	0.547162	0.0833429	0.444187	0.0950406	0.367736	0.0825107
cg20592017	15	40364740		NA	Intergenic	Open sea	0.624788	0.00738921	0.681326	0.101119	0.600456	0.0497258	0.578498	0.0657884
cg02636176	15	45545803	LOC101928414	NR_120335	Body	Open sea	0.648791	0.00873727	0.818523	0.0274432	0.743245	0.0857844	0.714702	0.0322766
cg07107105	17	5124961	SCIMP	NM_207103	Body	Open sea	-0.670561	0.0111533	0.25628	0.109826	0.396456	0.212529	0.418377	0.115627
cg11345693	17	79170810	AZI1	NM_014984	Body	Open sea	0.609587	0.0354026	0.739992	0.0297067	0.650175	0.124585	0.575094	0.068114
cg14413466	17	79170920	AZI1	NM_014984	Body	Open sea	0.710341	0.0211337	0.689277	0.0287094	0.598666	0.0815437	0.49269	0.0670846
cg19375418	18	77292410		NA	Intergenic	CpG island	0.769231	0.0191496	0.842479	0.0252163	0.782577	0.0703651	0.663058	0.172453
cg06920214	19	37018460	ZNF260	NM_001166038	5'UTR	Upstream shore	0.708199	0.0461442	0.631795	0.0168536	0.554593	0.0306855	0.529788	0.037654
cg26411441	20	3733040	HSPA12B	NM_052970	3'UTR	Downstream shore	-0.692308	0.00428497	0.388221	0.112328	0.474245	0.073679	0.489835	0.057184
cg14076011	20	23312790		NA	Intergenic	Open sea	-0.629371	0.0456314	0.581842	0.145318	0.622286	0.121044	0.711298	0.0431393
cg15338516	22	49843360	C22orf34	NR_110523	Body	Upstream shore	0.792526	0.0161204	0.754763	0.0551137	0.650418	0.0518219	0.654097	0.0401595
C20:2n-6, EDA, PS									EDA (% FA), PS
									N average	N SD	Ow average	Ow SD	Ob average	Ob SD
									0.856473	0.25015	0.163812	0.156674	0.150769	0.149259
									β
CpG ID	Chr.	Position	Gene name	UCSC REFGENE accession	Gene compartment	Position relative to CpG island	r, EDA	p	N average	N SD	Ow average	Ow SD	Ob average	Ob SD
cg23762517	1	42384310	HIVEP3	NM_001127714	1st exon	Downstream shore	-0.645445	0.0175331	0.398015	0.0531555	0.484302	0.0800333	0.498974	0.0618159
cg15644324	1	42384647	HIVEP3	NM_001127714	TSS200	Downstream shore	-0.661868	0.0317579	0.43151	0.0597451	0.540894	0.0804002	0.5324	0.0180274
cg13112404	1	182921688	C1orf14	NM_030933	Body	Upstream shore	0.812511	0.00982355	0.617479	0.0355872	0.523747	0.0603758	0.491575	0.0614845
cg22065971	4	106819347	NPNT	NM_001033047	Body	Downstream shore	-0.656833	0.0480588	0.560807	0.0334	0.600823	0.0529862	0.667138	0.0412639
cg20576539	5	33642550	ADAMTS12	NM_030955	Body	Open sea	-0.623259	0.0328415	0.209389	0.0298657	0.284171	0.0526335	0.310404	0.109467
cg21700685	5	70817541	BDP1	NM_018429	Body	Open sea	-0.656803	0.0285857	0.646054	0.106754	0.70312	0.0647504	0.750614	0.0264564
cg13575798	7	127641221	SND1	NM_014390	Body	Open sea	-0.688777	0.0484581	0.626943	0.0717367	0.66132	0.0384917	0.727069	0.027892
cg06422353	9	7319206		NA	Intergenic	Open sea	-0.707798	0.0372478	0.499376	0.0961132	0.691319	0.11721	0.712922	0.110314
cg13515095	10	70482115	CCAR1	NM_001282959	5'UTR	Downstream shore	-0.779671	0.00249486	0.455836	0.0860266	0.522366	0.0398243	0.562615	0.0321082
cg24049888	11	111250129	POU2AF1	NM_006235	1st exon	Open sea	0.681844	0.0370691	0.431068	0.0771881	0.330214	0.0473003	0.329449	0.0750117
cg16286844	12	130819699		NA	Intergenic	Upstream shelf	-0.732016	0.0448323	0.370072	0.0283879	0.441324	0.0172885	0.488117	0.0578101
cg18863119	14	101512653	MIR487B	NR_030267	TSS200	Open sea	0.759804	0.0247352	0.826843	0.046842	0.754759	0.0745129	0.654147	0.0323098
cg14667980	14	101512658	MIR539	NR_030256	TSS1500	Open sea	0.679541	0.0468143	0.77589	0.042694	0.727877	0.0793856	0.648512	0.0306089
cg09792926	16	49316053	CBLN1	NM_004352	TSS1500	CpG island	-0.734266	0.0496292	0.19113	0.0312291	0.236204	0.0236161	0.291604	0.116463
cg23080527	17	41844017	DUSP3	NM_004090	3'UTR	Open sea	0.758969	0.00152468	0.492137	0.0230623	0.386336	0.0600831	0.391572	0.0277944
cg09920172	19	3870806		NA	Intergenic	CpG island	-0.578869	0.0499162	0.406132	0.059564	0.468926	0.0935068	0.518366	0.0525783
cg20891842	20	36041285		NA	Intergenic	Open sea	-0.668783	0.0319295	0.326376	0.0386346	0.442676	0.103558	0.48323	0.0409772
cg19649937	22	46092412	ATXN10	NM_001167621	Body	Open sea	-0.673082	0.0151517	0.579499	0.0443123	0.602638	0.0880259	0.680011	0.0181857
C20:2n-6, EDA, common to FS and PS (PS correlation is shown)									β
CpG ID	Chr.	Position	Gene name	UCSC REFGENE accession	Gene compartment	Position relative to CpG island	r, EDA	p	N average	N SD	Ow average	Ow SD	Ob average	Ob SD
cg03935359	1	68363156		NA	Intergenic	Open sea	-0.598765	0.0465562	0.371089	0.0979845	0.433658	0.06191	0.521478	0.0591778
cg15652532	2	30669759	LCLAT1	NM_182551	TSS1500	Upstream shore	0.604812	0.0435742	0.597553	0.145238	0.500532	0.216929	0.27807	0.167521
cg03509467	7	76094015	DTX2	NM_001102595	5'UTR	Downstream shelf	-0.604654	0.0388685	0.515541	0.096178	0.654775	0.140899	0.738538	0.10986
cg06422353	9	7319206		NA	Intergenic	Open sea	-0.707798	0.0372478	0.499376	0.0961132	0.691319	0.11721	0.712922	0.110314
C20:3n-6, DGLA, FS									C20:3 (% FA), FS
									N average	N SD	Ow average	Ow SD	Ob average	Ob SD
									2.31979	0.169867	1.5756	0.943002	1.9889	0.243863
									β
CpG ID	Chr.	Position	Gene name	UCSC REFGENE accession	Gene compartment	Position relative to CpG island	r, C20:3	p	N average	N SD	Ow average	Ow SD	Ob average	Ob SD
cg20449590	1	146551201		NA	Intergenic	CpG island	-0.594406	0.0250021	0.160162	0.0467536	0.34056	0.148382	0.298092	0.107282
cg01830517	2	243064283	LOC728323	NR_130699	Body	Open sea	0.608392	0.0401469	0.431732	0.0882017	0.392573	0.145419	0.282494	0.108648
cg27311590	4	1521984		NA	Intergenic	CpG island	-0.874126	0.0339228	0.609264	0.0312257	0.763435	0.0498115	0.74615	0.0557189
cg03686237	4	109863312	COL25A1	NR_045756	Body	Open sea	0.825175	0.0254077	0.788018	0.0248227	0.533514	0.181023	0.642008	0.164858
cg14997592	6	49681178	CRISP2	NM_001142435	5'UTR	Open sea	0.636364	0.0203271	0.678563	0.0327058	0.523214	0.0976742	0.575762	0.0359704
cg25390787	6	49681299	CRISP2	NM_001142417	TSS200	Open sea	0.622378	0.00940554	0.65377	0.0217553	0.493728	0.0750244	0.541066	0.0390626
cg26715042	6	49681307	CRISP2	NM_001142417	TSS200	Open sea	0.692308	0.00411428	0.657516	0.0423946	0.431514	0.0995879	0.475754	0.0338957
cg04899746	6	111302500	RPF2	NM_032194	TSS1500	Upstream shore	0.755245	0.0233172	0.610127	0.0169554	0.530278	0.0750981	0.500374	0.102243
cg07962847	7	152988211		NA	Intergenic	Open sea	-0.608392	0.00634361	0.372783	0.0944884	0.514147	0.123729	0.528219	0.0710308
cg06422353	9	7319206		NA	Intergenic	Open sea	-0.58042	0.0375016	0.513296	0.139365	0.746406	0.029947	0.713716	0.0875091
cg01383724	9	23587629	LOC101929563	NR_121602	Body	Open sea	0.629371	0.0307596	0.746809	0.0183059	0.682189	0.127668	0.583778	0.109292
cg05037505	9	124989550	LHX6	NM_001242333	Body	CpG island	0.608392	0.0352394	0.64966	0.0338793	0.44407	0.165084	0.474668	0.131991
cg17813872	9	136132851	ABO	NM_020469	Body	Downstream shore	-0.664336	0.0275684	0.263313	0.0251869	0.341813	0.0997437	0.364544	0.0438777
cg26099834	15	66947568		NA	Intergenic	CpG island	0.622378	0.0232574	0.427721	0.0726991	0.252273	0.0731234	0.29458	0.05446
cg26411441	20	3733040	HSPA12B	NM_052970	3'UTR	Downstream shore	-0.657343	0.0186205	0.388221	0.112328	0.474245	0.073679	0.489835	0.057184
C20:3n-6, DGLA, PS									C20:3 (% FA), PS
									N average	N SD	Ow average	Ow SD	Ob average	Ob SD
									2.27396	0.222923	0.853832	0.837849	0.784534	0.735276
									β
CpG ID	Chr.	Position	Gene name	UCSC REFGENE accession	Gene compartment	Position relative to CpG island	r, C20:3	p	N average	N SD	Ow average	Ow SD	Ob average	Ob SD
cg13112404	1	182921688	C1orf14	NM_030933	Body	Upstream shore	0.807295	0.0115025	0.617479	0.0355872	0.523747	0.0603758	0.491575	0.0614845
cg15652532	2	30669759	LCLAT1	NM_182551	TSS1500	Upstream shore	0.689995	0.0472745	0.597553	0.145238	0.500532	0.216929	0.27807	0.167521
cg15871206	2	239009118	ESPNL	NM_194312	1st exon	CpG island	-0.663302	0.0412718	0.63886	0.0439405	0.693206	0.0842127	0.740315	0.0795733
cg22065971	4	106819347	NPNT	NM_001033047	Body	Downstream shore	-0.639613	0.0264581	0.560807	0.0334	0.600823	0.0529862	0.667138	0.0412639
cg03509467	7	76094015	DTX2	NM_001102595	5'UTR	Downstream shelf	-0.749056	0.0322298	0.515541	0.096178	0.654775	0.140899	0.738538	0.10986
cg10184328	7	138349158	SVOPL	NM_001139456	Body	CpG island	-0.622378	0.035334	0.523453	0.0987333	0.538139	0.115722	0.627638	0.010497
cg04622720	7	158657028	WDR60	NM_018051	Body	Downstream shore	-0.614367	0.0359723	0.470965	0.0352889	0.530469	0.0382807	0.587696	0.00988587
cg13515095	10	70482115	CCAR1	NM_001282959	5'UTR	Downstream shore	-0.610984	0.00384395	0.455836	0.0860266	0.522366	0.0398243	0.562615	0.0321082
cg11445109	10	135343248	CYP2E1	NM_000773	Body	Downstream shore	0.648759	0.0255678	0.285756	0.107434	0.178156	0.151021	0.0806997	0.0282447
cg24049888	11	111250129	POU2AF1	NM_006235	1st exon	Open sea	0.613955	0.0401114	0.431068	0.0771881	0.330214	0.0473003	0.329449	0.0750117
cg16286844	12	130819699		NA	Intergenic	Upstream shelf	-0.741867	0.036651	0.370072	0.0283879	0.441324	0.0172885	0.488117	0.0578101
cg12155768	14	39640654	TRAPPC6B	NM_177452	TSS1500	Downstream shore	-0.615385	0.048906	0.696616	0.126271	0.710177	0.154839	0.828823	0.0115536
cg18863119	14	101512653	MIR487B	NR_030267	TSS200	Open sea	0.631051	0.0251768	0.826843	0.046842	0.754759	0.0745129	0.654147	0.0323098
cg14667980	14	101512658	MIR539	NR_030256	TSS1500	Open sea	0.624742	0.0399649	0.77589	0.042694	0.727877	0.0793856	0.648512	0.0306089
cg09792926	16	49316053	CBLN1	NM_004352	TSS1500	CpG island	-0.692308	0.019585	0.19113	0.0312291	0.236204	0.0236161	0.291604	0.116463
cg23080527	17	41844017	DUSP3	NM_004090	3'UTR	Open sea	0.755331	0.000422802	0.492137	0.0230623	0.386336	0.0600831	0.391572	0.0277944
cg20891842	20	36041285		NA	Intergenic	Open sea	-0.69118	0.0227799	0.326376	0.0386346	0.442676	0.103558	0.48323	0.0409772
cg19649937	22	46092412	ATXN10	NM_001167621	Body	Open sea	-0.745018	0.00383873	0.579499	0.0443123	0.602638	0.0880259	0.680011	0.0181857
C20:4n-6, AA, FS									AA (% FA), FS
									N average	N SD	Ow average	Ow SD	Ob average	Ob SD
									7.94969	0.474722	3.36616	1.13745	6.21307	2.51529
									β
CpG ID	Chr.	Position	Gene name	UCSC REFGENE accession	Gene compartment	Position relative to CpG island	r, AA	p	N average	N SD	Ow average	Ow SD	Ob average	Ob SD
cg04998153	1	101823331	LINC01307	NR_126402	Body	Open sea	-0.652822	0.0184279	0.42247	0.145735	0.671577	0.0830877	0.545487	0.182235
cg10589385	1	150898437	SETDB1	NR_026977	TSS1500	Upstream shore	0.640336	0.0217221	0.895129	0.00877363	0.753197	0.132435	0.752664	0.113164
cg08215453	14	41623629			Intergenic	Open sea	-0.719216	0.00666028	0.659281	0.0561042	0.519528	0.0594031	0.559127	0.0417279
cg05472380	15	77643229			Intergenic	Open sea	-0.601399	0.0347398	0.422011	0.136039	0.593409	0.107312	0.552422	0.0628544
cg00101154	16	420108	MRPL28	NM_006428	Body	CpG island	-0.675739	0.0133543	0.482966	0.319653	0.776171	0.154792	0.642444	0.181482
cg06524264	20	259925	C20orf96	NM_153269	Body	CpG island	-0.693742	0.0101599	0.66076	0.126934	0.820536	0.0302966	0.775012	0.0362971
cg12751644	20	60527061			Intergenic	Downstream shelf	-0.694096	0.0101034	0.842363	0.00988338	0.635533	0.166325	0.624367	0.138351
C20:4n-6, AA, PS									AA (% FA), PS
									N average	N SD	Ow average	Ow SD	Ob average	Ob SD
									7.53794	0.847548	2.07311	1.19324	2.10731	1.00253
									β
CpG ID	Chr.	Position	Gene name	UCSC REFGENE accession	Gene compartment	Position relative to CpG island	r, AA	p	N average	N SD	Ow average	Ow SD	Ob average	Ob SD
cg14316629	6	168436353	KIF25	NM_005355	Body	Downstream shore	-0.608392	0.0320729	0.509619	0.079374	0.607402	0.132884	0.625067	0.0583676
cg06619150	7	76097214	DTX2	NM_020892	5'UTR	Open sea	-0.706294	0.00829726	0.498879	0.175119	0.659704	0.188313	0.632719	0.114909
cg18315870	12	52462847	ATG101	NM_021934	TSS1500	Upstream shore	0.636364	0.0228544	0.491971	0.0430407	0.367828	0.0793306	0.371791	0.077966
cg16286844	12	130819699			Intergenic	Upstream shelf	-0.762238	0.00290661	0.370072	0.0283879	0.441324	0.0172885	0.488117	0.0578101
cg23080527	17	41844017	DUSP3	NM_004090	3'UTR	Open sea	0.839161	<0.001	0.492137	0.0230623	0.386336	0.0600831	0.391572	0.0277944
cg03660901	18	76473146			Intergenic	Open sea	-0.587413	0.0405406	0.36645	0.0441792	0.442522	0.0341348	0.488937	0.0628483
C20:5n-3, EPA, FS									EPA (% FA), FS
									N average	N SD	Ow average	Ow SD	Ob average	Ob SD
									0.997274	0.184874	0.288724	0.167275	0.453911	0.0832136
									β
CpG ID	Chr.	Position	Gene name	UCSC REFGENE accession	Gene compartment	Position relative to CpG island	r, EPA	p	N average	N SD	Ow average	Ow SD	Ob average	Ob SD
cg23762517	1	42384310	HIVEP3	NM_001127714	1st exon	Downstream shore	-0.731909	0.00285917	0.384593	0.0425681	0.504183	0.0708582	0.500978	0.0449231
cg26038582	1	42384390	HIVEP3	NM_001127714	1st exon	Downstream shore	-0.729628	0.0158087	0.269113	0.0500178	0.400694	0.0767963	0.404651	0.0336897
cg11769885	1	42384491	HIVEP3	NM_001127714	TSS200	Downstream shore	-0.655931	0.010173	0.281692	0.0366296	0.387654	0.0571763	0.395636	0.0451557
cg24735226	1	65096537	CACHD1	NM_020925	Body	Open sea	0.880878	0.0275603	0.696806	0.0452607	0.56005	0.0278554	0.59343	0.0259669
cg11842367	1	78703580	MGC27382	NR_027310	Body	Open sea	0.774324	0.042796	0.609357	0.0443976	0.513557	0.0204797	0.499185	0.0603222
cg04998153	1	101823331	LINC01307	NR_126402	Body	Open sea	-0.756254	0.00476284	0.347277	0.0629034	0.651444	0.047787	0.566824	0.134272
cg10950028	1	110230633	GSTM1	NM_146421	Body	Downstream shore	0.629371	0.0250826	0.59268	0.176609	0.399446	0.0338427	0.421184	0.211979
cg10589385	1	150898437	SETDB1	NR_026977	TSS1500	Upstream shore	0.616468	0.00260388	0.659281	0.0561042	0.519528	0.0594031	0.559127	0.0417279
cg00472099	1	208084488	CD34	NM_001773	1st exon	CpG island	0.671329	0.0415374	0.288911	0.38877	0.0727377	0.0102089	0.0864986	0.00449173
cg25608392	2	75004697			Intergenic	Open sea	0.745815	0.0108637	0.55088	0.0485642	0.401405	0.0257677	0.445117	0.030321
cg06728274	2	175863238	CHN1	NR_038133	Body	Open sea	0.704859	0.0219424	0.640115	0.058033	0.578072	0.0412318	0.536345	0.0280519
cg21186757	2	209460119			Intergenic	Open sea	0.706294	0.0233836	0.643769	0.0750464	0.514007	0.0312027	0.538158	0.0354564
cg03098024	2	238832777			Intergenic	Open sea	-0.650984	0.0346091	0.519837	0.119004	0.708135	0.0577601	0.671154	0.092387
cg00460155	3	27448700	SLC4A7	NM_001258380	Body	Open sea	0.755245	0.00992508	0.816901	0.00966756	0.676398	0.145534	0.716082	0.155809
cg20130571	3	35974541			Intergenic	Open sea	0.601258	0.040472	0.56269	0.0467017	0.402994	0.0941552	0.428307	0.0693562
cg27311590	4	1521984			Intergenic	CpG island	-0.870446	0.00203763	0.609264	0.0312257	0.763435	0.0498115	0.74615	0.0557189
cg03686237	4	109863312	COL25A1	NR_045756	Body	Open sea	0.762238	0.0437867	0.788018	0.0248227	0.533514	0.181023	0.642008	0.164858
cg21496319	5	19988592	CDH18	NM_004934	TSS1500	Open sea	0.647291	0.0175191	0.432582	0.0443146	0.318853	0.0736279	0.304574	0.0407196
cg23182263	5	101757241	SLCO6A1	NM_001308014	Body	Open sea	0.66519	0.0413086	0.725143	0.0725978	0.630665	0.0626362	0.616727	0.0613047
cg18668511	5	140557227	PCDHB8	NM_019120	TSS1500	Upstream shore	-0.615385	0.0342327	0.620047	0.133417	0.757341	0.0298537	0.740929	0.0464591
cg15040616	6	46801218	MEP1A	NM_005588	Body	Open sea	-0.58042	0.033168	0.470641	0.249043	0.650341	0.0200902	0.605729	0.0268831
cg26715042	6	49681307	CRISP2	NM_001142417	TSS200	Open sea	0.818021	0.00960368	0.657516	0.0423946	0.431514	0.0995879	0.475754	0.0338957
cg01076129	6	49681334	CRISP2	NM_001142417	TSS200	Open sea	0.806509	0.0158272	0.70362	0.0321348	0.61722	0.0324225	0.586453	0.0260542
cg15509430	6	49681350	CRISP2	NM_003296	TSS200	Open sea	0.65785	0.0312247	0.746394	0.05284	0.682341	0.0466348	0.616281	0.0260302
cg27081049	6	167592570	TCP10L2	NM_001145121	Body	Open sea	0.713287	0.049984	0.711162	0.101922	0.600846	0.123494	0.570345	0.0602621
cg27385590	7	49619841			Intergenic	Open sea	0.620216	0.0481276	0.547399	0.0959122	0.393911	0.0911155	0.423632	0.0943313
cg06422353	9	7319206			Intergenic	Open sea	-0.685315	0.0139902	0.513296	0.139365	0.746406	0.029947	0.713716	0.0875091
cg14675598	10	6281328			Intergenic	Open sea	0.655783	0.0430369	0.232167	0.10885	0.144731	0.0504895	0.12963	0.0271847
cg16733226	10	12447269	CAMK1D	NM_020397	Body	Open sea	0.663379	0.00351432	0.551806	0.0205096	0.475512	0.0261407	0.44914	0.0607637
cg07678448	10	45731454			Intergenic	Open sea	0.668803	0.00618581	0.770043	0.0314392	0.672525	0.0561843	0.6694	0.0791086
cg13172359	10	91175366	IFIT5	NM_012420	Body	Downstream shore	0.719403	0.0339412	0.423586	0.0373555	0.33731	0.0397528	0.313484	0.0301959
cg20216557	12	114085093			Intergenic	Open sea	0.584107	0.0274158	0.545401	0.0508442	0.461938	0.0473111	0.424463	0.0922004
cg05118453	15	69337335	NOX5	NR_033671	Body	Open sea	0.699301	0.00272102	0.824118	0.006898	0.61334	0.165509	0.567171	0.176395
cg22113540	16	10125521	GRIN2A	NM_000833	Body	Open sea	-0.625169	0.0233251	0.262249	0.0977932	0.45051	0.0811507	0.409973	0.0872365
cg03511628	18	77280586	NFATC1	NM_006162	Body	Downstream shore	-0.707152	0.0375917	0.425758	0.0338874	0.504504	0.0306555	0.528388	0.0340664
cg07403525	19	16848975	NWD1	NM_001290355	5'UTR	Open sea	0.583079	0.0397587	0.54873	0.073278	0.458489	0.0141267	0.431717	0.0595652
cg06920214	19	37018460	ZNF260	NM_001166038	5'UTR	Upstream shore	0.691547	0.0165741	0.631795	0.0168536	0.554593	0.0306855	0.529788	0.037654
C20:5n-3, EPA, PS									EPA (% FA), PS
									N average	N SD	Ow average	Ow SD	Ob average	Ob SD
									0.933948	0.217014	0.150951	0.121874	0.140806	0.128842
									β
CpG ID	Chr.	Position	Gene name	UCSC REFGENE accession	Gene compartment	Position relative to CpG island	r, EPA	p	N average	N SD	Ow average	Ow SD	Ob average	Ob SD
cg22065971	4	106819347	NPNT	NM_001033047	Body	Downstream shore	-0.692308	0.0293626	0.560807	0.0334	0.600823	0.0529862	0.667138	0.0412639
cg20576539	5	33642550	ADAMTS12	NM_030955	Body	Open sea	-0.587413	0.00162187	0.209389	0.0298657	0.284171	0.0526335	0.310404	0.109467
cg24893378	5	59837426	PART1	NR_024617	Body	Open sea	0.748252	0.0481952	0.584361	0.0325814	0.365523	0.18843	0.409583	0.239436
cg13515095	10	70482115	CCAR1	NM_001282959	5'UTR	Downstream shore	-0.587413	0.000855482	0.455836	0.0860266	0.522366	0.0398243	0.562615	0.0321082
cg23080527	17	41844017	DUSP3	NM_004090	3'UTR	Open sea	0.657343	0.0068021	0.492137	0.0230623	0.386336	0.0600831	0.391572	0.0277944
C22:4n-6, adrenic, FS									C22:4 (% FA), FS
									N average	N SD	Ow average	Ow SD	Ob average	Ob SD
									2.84239	0.903289	0.559084	0.311882	1.01079	0.322523
									β
CpG ID	Chr.	Position	Gene name	UCSC REFGENE accession	Gene compartment	Position relative to CpG island	r, C22:4	p	N average	N SD	Ow average	Ow SD	Ob average	Ob SD
cg24735226	1	65096537	CACHD1	NM_020925	Body	Open sea	0.888112	0.0179909	0.696806	0.0452607	0.56005	0.0278554	0.59343	0.0259669
cg11842367	1	78703580	MGC27382	NR_027310	Body	Open sea	0.769231	0.0289407	0.609357	0.0443976	0.513557	0.0204797	0.499185	0.0603222
cg17856063	1	146543992		NA	Intergenic	CpG island	0.587413	0.0346276	0.551669	0.0634584	0.429013	0.0630025	0.430556	0.126627
cg23019889	1	146544044		NA	Intergenic	CpG island	0.58042	0.0498534	0.573351	0.0804191	0.428647	0.0777372	0.45055	0.139764
cg01701555	1	146544097		NA	Intergenic	CpG island	0.664336	0.033356	0.375684	0.0466956	0.248618	0.0999988	0.264734	0.10172
cg10589385	1	150898437	SETDB1	NR_026977	TSS1500	Upstream shore	0.79021	0.0150147	0.659281	0.0561042	0.519528	0.0594031	0.559127	0.0417279
cg25597117	1	161349116		NA	Intergenic	Open sea	-0.706294	0.0237165	0.622737	0.150585	0.787381	0.0248931	0.77096	0.0359366
cg25608392	2	75004697		NA	Intergenic	Open sea	0.727273	0.04863	0.55088	0.0485642	0.401405	0.0257677	0.445117	0.030321
cg06728274	2	175863238	CHN1	NR_038133	Body	Open sea	0.587413	0.0301863	0.640115	0.058033	0.578072	0.0412318	0.536345	0.0280519
cg27311590	4	1521984		NA	Intergenic	CpG island	-0.839161	0.00115239	0.609264	0.0312257	0.763435	0.0498115	0.74615	0.0557189
cg03686237	4	109863312	COL25A1	NR_045756	Body	Open sea	0.65035	0.00215379	0.788018	0.0248227	0.533514	0.181023	0.642008	0.164858
cg13401893	6	30039432	RNF39	NM_170769	Body	CpG island	0.601399	0.0424519	0.597253	0.180203	0.382043	0.217616	0.371526	0.208007
cg14997592	6	49681178	CRISP2	NM_001142435	5'UTR	Open sea	0.846154	0.0263876	0.678563	0.0327058	0.523214	0.0976742	0.575762	0.0359704
cg25390787	6	49681299	CRISP2	NM_001142417	TSS200	Open sea	0.839161	0.0130094	0.65377	0.0217553	0.493728	0.0750244	0.541066	0.0390626
cg26715042	6	49681307	CRISP2	NM_001142417	TSS200	Open sea	0.867133	0.000721276	0.657516	0.0423946	0.431514	0.0995879	0.475754	0.0338957
cg01076129	6	49681334	CRISP2	NM_001142417	TSS200	Open sea	0.615385	0.0321915	0.70362	0.0321348	0.61722	0.0324225	0.586453	0.0260542
cg17733104	6	136081144		NA	Intergenic	Open sea	0.769231	0.0353835	0.770153	0.0422457	0.653327	0.0859566	0.659466	0.110455
cg22445217	6	164421076		NA	Intergenic	Open sea	0.664336	0.0170028	0.797932	0.0127194	0.697023	0.0759174	0.676988	0.0936285
cg05839418	7	137635341	CREB3L2	NM_194071	Body	Open sea	0.608392	0.0237274	0.786441	0.019304	0.663628	0.155454	0.67891	0.179089
cg07962847	7	152988211		NA	Intergenic	Open sea	-0.608392	0.00512891	0.372783	0.0944884	0.514147	0.123729	0.528219	0.0710308
cg11479503	9	124989052	LHX6	NM_001242333	Body	CpG island	0.664336	0.0278156	0.895129	0.00877363	0.753197	0.132435	0.752664	0.113164
cg21469772	9	124989294	LHX6	NM_199160	Body	CpG island	0.643357	0.0330997	0.822028	0.0239224	0.619615	0.156506	0.649274	0.131082
cg13571460	9	124989337	LHX6	NM_199160	Body	CpG island	0.734266	0.0135564	0.842363	0.00988338	0.635533	0.166325	0.624367	0.138351
cg15124400	9	124989839	LHX6	NM_001242334	1st exon	CpG island	0.608392	0.0440362	0.880601	0.0083471	0.591168	0.246386	0.595835	0.222243
cg11229663	10	52843235	PRKG1	NM_001098512	Body	Open sea	-0.713287	0.0258885	0.546737	0.11045	0.657573	0.0596944	0.648205	0.0845482
cg26744079	10	77167091	NCRNA00245	NR_024421	Body	CpG island	0.776224	0.0469291	0.495201	0.0748592	0.377	0.0917342	0.392615	0.0049893
cg04496042	10	134697771		NA	Intergenic	Upstream shore	-0.755245	0.00712745	0.58339	0.0876456	0.707866	0.0408893	0.691187	0.0295281
cg20184247	17	46672052	LOC404266	NR_033203	Body	Upstream shore	-0.608392	0.000819578	0.659787	0.175723	0.778899	0.0757013	0.774416	0.0228446
cg20797905	17	78747227	RPTOR	NM_001163034	Body	Open sea	-0.713287	0.00709572	0.384927	0.070079	0.45073	0.059595	0.495289	0.0688792
cg14413466	17	79170920	AZI1	NM_014984	Body	Open sea	0.601399	0.0260389	0.689277	0.0287094	0.598666	0.0815437	0.49269	0.0670846
C22:4n-6, adrenic, PS									C22:4 (% FA), PS
									N average	N SD	Ow average	Ow SD	Ob average	Ob SD
									2.77819	0.904057	0.230792	0.196904	0.258261	0.229609
									β
CpG ID	Chr.	Position	Gene name	UCSC REFGENE accession	Gene compartment	Position relative to CpG island	r, C22:4	p	N average	N SD	Ow average	Ow SD	Ob average	Ob SD
cg05126171	10	119022553	SLC18A2	NM_003054	Body	Open sea	-0.811189	0.0488283	0.63304	0.157271	0.745835	0.033025	0.750761	0.0229711
cg12829045	10	77228852		NA	Intergenic	Open sea	0.643357	0.0242742	0.489869	0.00894665	0.392728	0.0257432	0.387508	0.105737
cg14384748	12	132859951	GALNT9	NM_001122636	Body	CpG island	-0.594406	0.0201439	0.254234	0.0795175	0.349707	0.0147734	0.367916	0.0719198
cg23080527	17	41844017	DUSP3	NM_004090	3'UTR	Open sea	0.671329	0.00436884	0.492137	0.0230623	0.386336	0.0600831	0.391572	0.0277944
C22:4n-6, adrenic, common to FS and PS (PS correlation is shown)									β
CpG ID	Chr.	Position	Gene name	UCSC REFGENE accession	Gene compartment	Position relative to CpG island	r, C22:4	p	N average	N SD	Ow average	Ow SD	Ob average	Ob SD
cg06422353	9	7319206		NA	Intergenic	Open sea	-0.811189	0.0488283	0.499376	0.0961132	0.691319	0.11721	0.712922	0.110314
C22:5n-3, DPA, FS									C22:5 (% FA), FS
									N average	N SD	Ow average	Ow SD	Ob average	Ob SD
									1.83585	0.649104	0.318329	0.199008	0.322912	0.0876756
									β
CpG ID	Chr.	Position	Gene name	UCSC REFGENE accession	Gene compartment	Position relative to CpG island	r, C22:5	p	N average	N SD	Ow average	Ow SD	Ob average	Ob SD
cg24735226	1	65096537	CACHD1	NM_020925	Body	Open sea	0.902098	0.010481	0.696806	0.0452607	0.56005	0.0278554	0.59343	0.0259669
cg17856063	1	146543992		NA	Intergenic	CpG island	0.629371	0.0382882	0.551669	0.0634584	0.429013	0.0630025	0.430556	0.126627
cg23019889	1	146544044		NA	Intergenic	CpG island	0.706294	0.0234326	0.573351	0.0804191	0.428647	0.0777372	0.45055	0.139764
cg01701555	1	146544097		NA	Intergenic	CpG island	0.678322	0.0154518	0.375684	0.0466956	0.248618	0.0999988	0.264734	0.10172
cg20449590	1	146551201		NA	Intergenic	CpG island	-0.692308	0.0419324	0.160162	0.0467536	0.34056	0.148382	0.298092	0.107282
cg27311590	4	1521984		NA	Intergenic	CpG island	-0.909091	0.000634161	0.609264	0.0312257	0.763435	0.0498115	0.74615	0.0557189
cg00493422	4	57547872	HOPX	NM_139212	TSS200	Open sea	0.622378	0.0465379	0.288453	0.0324948	0.220395	0.0329766	0.184401	0.0411351
cg09255157	4	106553472	ARHGEF38	NM_001242729	Body	Open sea	0.58042	0.0170421	0.81441	0.0225286	0.736305	0.108938	0.684336	0.0880861
cg03686237	4	109863312	COL25A1	NR_045756	Body	Open sea	0.769231	0.00191673	0.788018	0.0248227	0.533514	0.181023	0.642008	0.164858
cg15032493	4	159986185		NA	Intergenic	Open sea	0.657343	0.0465621	0.707823	0.0338555	0.624967	0.098813	0.600413	0.0835616
cg24597353	4	177714618	VEGFC	NM_005429	TSS1500	Downstream shore	0.629371	0.0436595	0.609285	0.018159	0.559471	0.0513055	0.505891	0.0452082
cg18668511	5	140557227	PCDHB8	NM_019120	TSS1500	Upstream shore	-0.664336	0.0234781	0.620047	0.133417	0.757341	0.0298537	0.740929	0.0464591
cg07102913	5	140593443	PCDHB13	NM_018933	TSS200	Upstream shore	-0.643357	0.0333697	0.311287	0.236621	0.577481	0.0603018	0.499763	0.0539455
cg14997592	6	49681178	CRISP2	NM_001142435	5'UTR	Open sea	0.776224	0.00474351	0.678563	0.0327058	0.523214	0.0976742	0.575762	0.0359704
cg25390787	6	49681299	CRISP2	NM_001142417	TSS200	Open sea	0.713287	0.00540255	0.65377	0.0217553	0.493728	0.0750244	0.541066	0.0390626
cg26715042	6	49681307	CRISP2	NM_001142417	TSS200	Open sea	0.762238	0.00224633	0.657516	0.0423946	0.431514	0.0995879	0.475754	0.0338957
cg04899746	6	111302500	RPF2	NM_032194	TSS1500	Upstream shore	0.608392	0.00967655	0.610127	0.0169554	0.530278	0.0750981	0.500374	0.102243
cg17733104	6	136081144		NA	Intergenic	Open sea	0.811189	0.0102866	0.770153	0.0422457	0.653327	0.0859566	0.659466	0.110455
cg22445217	6	164421076		NA	Intergenic	Open sea	0.685315	0.0487496	0.797932	0.0127194	0.697023	0.0759174	0.676988	0.0936285
cg19214707	7	3157722		NA	Intergenic	Open sea	0.594406	0.0155499	0.41822	0.0251532	0.278994	0.311634	0.317549	0.322419
cg07962847	7	152988211		NA	Intergenic	Open sea	-0.678322	0.0160212	0.372783	0.0944884	0.514147	0.123729	0.528219	0.0710308
cg10988359	8	140042087		NA	Intergenic	Open sea	0.608392	0.0450492	0.810897	0.0277638	0.757778	0.0711263	0.692521	0.136962
cg04194342	9	37333610	ZCCHC7	NR_110317	Body	Open sea	0.594406	0.0161495	0.525209	0.0577529	0.41408	0.0711037	0.414622	0.0499671
cg24571822	10	17009592	CUBN	NM_001081	Body	Open sea	-0.636364	0.0480546	0.297384	0.038092	0.354884	0.0312546	0.406619	0.0616372
cg13172359	10	91175366	IFIT5	NM_012420	Body	Downstream shore	0.636364	0.023724	0.423586	0.0373555	0.33731	0.0397528	0.313484	0.0301959
cg05090351	10	126851162		NA	Intergenic	CpG island	0.671329	0.0336741	0.672662	0.0536354	0.603595	0.0713219	0.527753	0.0504278
cg03806328	11	129129631		NA	Intergenic	Open sea	0.601399	0.0359724	0.739132	0.0495215	0.664682	0.0522257	0.622302	0.0513306
cg21529686	15	88925931		NA	Intergenic	Open sea	0.643357	0.0142901	0.75723	0.0174077	0.620966	0.15273	0.603297	0.182814
cg01135546	17	45949828		NA	Intergenic	CpG island	0.678322	0.0319602	0.373864	0.020057	0.300776	0.0458743	0.257981	0.0361289
cg20797905	17	78747227	RPTOR	NM_001163034	Body	Open sea	-0.72028	0.00493631	0.384927	0.070079	0.45073	0.059595	0.495289	0.0688792
cg11345693	17	79170810	AZI1	NM_014984	Body	Open sea	0.601399	0.0451939	0.739992	0.0297067	0.650175	0.124585	0.575094	0.068114
cg14413466	17	79170920	AZI1	NM_014984	Body	Open sea	0.601399	0.0429204	0.689277	0.0287094	0.598666	0.0815437	0.49269	0.0670846
cg04266189	19	38040182	ZNF571-AS1	NR_038248	Body	CpG island	0.706294	0.0452005	0.809985	0.0255138	0.708967	0.0515195	0.66623	0.108272
cg00572387	20	1472914	SIRPB2	NM_001122962	TSS1500	Open sea	0.727273	0.0449398	0.632052	0.0885239	0.501509	0.0630899	0.508284	0.0465061
cg26411441	20	3733040	HSPA12B	NM_052970	3'UTR	Downstream shore	-0.671329	0.0106301	0.388221	0.112328	0.474245	0.073679	0.489835	0.057184
cg07307460	22	21899163		NA	Intergenic	Open sea	-0.58042	0.0270819	0.586888	0.114209	0.77355	0.0490719	0.709851	0.102606
C22:5n-3, DPA, PS									C22:5 (% FA), PS
									N average	N SD	Ow average	Ow SD	Ob average	Ob SD
									1.82233	0.615528	0.137031	0.132353	0.132294	0.13122
									β
CpG ID	Chr.	Position	Gene name	UCSC REFGENE accession	Gene compartment	Position relative to CpG island	r, C22:5	p	N average	N SD	Ow average	Ow SD	Ob average	Ob SD
cg06422353	9	7319206		NA	Intergenic	Open sea	-0.671329	0.0238388	0.499376	0.0961132	0.691319	0.11721	0.712922	0.110314
cg13515095	10	70482115	CCAR1	NM_001282959	5'UTR	Downstream shore	-0.608392	0.00981474	0.455836	0.0860266	0.522366	0.0398243	0.562615	0.0321082
cg05126171	10	119022553	SLC18A2	NM_003054	Body	Open sea	-0.797203	0.0378751	0.63304	0.157271	0.745835	0.033025	0.750761	0.0229711
cg13672444	12	16049851	STRAP	NM_007178	Body	Open sea	-0.636364	0.0139634	0.646099	0.169248	0.828614	0.0414283	0.853938	0.0163916
cg23080527	17	41844017	DUSP3	NM_004090	3'UTR	Open sea	0.664336	0.00318186	0.492137	0.0230623	0.386336	0.0600831	0.391572	0.0277944
cg20891842	20	36041285		NA	Intergenic	Open sea	-0.608392	0.0347511	0.326376	0.0386346	0.442676	0.103558	0.48323	0.0409772
C22:6n-3, DHA, FS									C22:6 (% FA), FS
									N average	N SD	Ow average	Ow SD	Ob average	Ob SD
									3.68733	0.696275	0.722577	0.379779	1.06724	0.219577
									β
CpG ID	Chr.	Position	Gene name	UCSC REFGENE accession	Gene compartment	Position relative to CpG island	r, C22:6	p	N average	N SD	Ow average	Ow SD	Ob average	Ob SD
cg24735226	1	65096537	CACHD1	NM_020925	Body	Open sea	0.755245	0.00187412	0.696806	0.0452607	0.56005	0.0278554	0.59343	0.0259669
cg26647036	1	66956611		NA	Intergenic	Open sea	-0.643357	0.0117184	0.355106	0.201142	0.554135	0.145835	0.647211	0.0760247
cg01701555	1	146544097		NA	Intergenic	CpG island	0.825175	0.0430146	0.375684	0.0466956	0.248618	0.0999988	0.264734	0.10172
cg25608392	2	75004697		NA	Intergenic	Open sea	0.734266	0.0354962	0.55088	0.0485642	0.401405	0.0257677	0.445117	0.030321
cg06728274	2	175863238	CHN1	NR_038133	Body	Open sea	0.615385	0.0363938	0.640115	0.058033	0.578072	0.0412318	0.536345	0.0280519
cg16049219	3	127275711		NA	Intergenic	Open sea	0.664336	0.0463408	0.615992	0.0501193	0.471199	0.0520468	0.510109	0.0778761
cg27311590	4	1521984		NA	Intergenic	CpG island	-0.769231	0.000430448	0.609264	0.0312257	0.763435	0.0498115	0.74615	0.0557189
cg17318580	4	15134580	LOC101929095	NR_125911	Body	Open sea	-0.622378	0.0305057	0.639697	0.0490708	0.713053	0.100305	0.740846	0.0409607
cg09255157	4	106553472	ARHGEF38	NM_001242729	Body	Open sea	0.587413	0.0314166	0.81441	0.0225286	0.736305	0.108938	0.684336	0.0880861
cg14997592	6	49681178	CRISP2	NM_001142435	5'UTR	Open sea	0.881119	0.00382607	0.678563	0.0327058	0.523214	0.0976742	0.575762	0.0359704
cg25390787	6	49681299	CRISP2	NM_001142417	TSS200	Open sea	0.86014	0.00113564	0.65377	0.0217553	0.493728	0.0750244	0.541066	0.0390626
cg26715042	6	49681307	CRISP2	NM_001142417	TSS200	Open sea	0.881119	0.000708014	0.657516	0.0423946	0.431514	0.0995879	0.475754	0.0338957
cg01076129	6	49681334	CRISP2	NM_001142417	TSS200	Open sea	0.678322	0.0168524	0.70362	0.0321348	0.61722	0.0324225	0.586453	0.0260542
cg03509467	7	76094015	DTX2	NM_001102595	5'UTR	Downstream shelf	-0.671329	0.0440606	0.506756	0.0835468	0.652205	0.155073	0.736784	0.110349
cg07962847	7	152988211		NA	Intergenic	Open sea	-0.769231	0.0268414	0.372783	0.0944884	0.514147	0.123729	0.528219	0.0710308
cg16467921	8	128801108		NA	Intergenic	Open sea	-0.643357	0.0326815	0.524698	0.0941073	0.605966	0.0577164	0.626593	0.0758146
cg11479389	8	138946730		NA	Intergenic	Open sea	-0.58042	0.0391583	0.347538	0.152748	0.518501	0.0867395	0.572797	0.0370593
cg06422353	9	7319206		NA	Intergenic	Open sea	-0.58042	0.00161968	0.513296	0.139365	0.746406	0.029947	0.713716	0.0875091
cg11479503	9	124989052	LHX6	NM_001242333	Body	CpG island	0.874126	0.0461488	0.895129	0.00877363	0.753197	0.132435	0.752664	0.113164
cg13571460	9	124989337	LHX6	NM_199160	Body	CpG island	0.853147	0.0310663	0.842363	0.00988338	0.635533	0.166325	0.624367	0.138351
cg26744079	10	77167091	NCRNA00245	NR_024421	Body	CpG island	0.853147	0.0468618	0.495201	0.0748592	0.377	0.0917342	0.392615	0.0049893
cg05579559	12	130023552	TMEM132D	NM_133448	Body	Open sea	0.657343	0.0341658	0.760543	0.0150907	0.494049	0.192475	0.543227	0.135882
cg02636176	15	45545803	LOC101928414	NR_120335	Body	Open sea	0.608392	0.0454369	0.818523	0.0274432	0.743245	0.0857844	0.714702	0.0322766
cg26099834	15	66947568		NA	Intergenic	CpG island	0.916084	0.0371994	0.427721	0.0726991	0.252273	0.0731234	0.29458	0.05446
cg20797905	17	78747227	RPTOR	NM_001163034	Body	Open sea	-0.601399	0.00501796	0.384927	0.070079	0.45073	0.059595	0.495289	0.0688792
cg05825244	20	2730488	EBF4	NM_001110514	Body	CpG island	0.706294	0.0400689	0.54885	0.0935118	0.383809	0.0587413	0.431557	0.0100542
C22:6n-3, DHA, PS									C22:6 (% FA), PS
									N average	N SD	Ow average	Ow SD	Ob average	Ob SD
									3.52934	0.665285	0.322875	0.254483	0.3074	0.292282
									β
CpG ID	Chr.	Position	Gene name	UCSC REFGENE accession	Gene compartment	Position relative to CpG island	r, C22:6	p	N average	N SD	Ow average	Ow SD	Ob average	Ob SD
cg15871206	2	239009118	ESPNL	NM_194312	1st exon	CpG island	-0.622378	0.0484039	0.63886	0.0439405	0.693206	0.0842127	0.740315	0.0795733
cg06619150	7	76097214	DTX2	NM_020892	5'UTR	Open sea	-0.643357	0.00870621	0.498879	0.175119	0.659704	0.188313	0.632719	0.114909
cg05126171	10	119022553	SLC18A2	NM_003054	Body	Open sea	-0.727273	0.0451107	0.63304	0.157271	0.745835	0.033025	0.750761	0.0229711
cg16286844	12	130819699		NA	Intergenic	Upstream shelf	-0.727273	0.04837	0.370072	0.0283879	0.441324	0.0172885	0.488117	0.0578101
cg14384748	12	132859951	GALNT9	NM_001122636	Body	CpG island	-0.594406	0.0122856	0.254234	0.0795175	0.349707	0.0147734	0.367916	0.0719198
cg21819984	15	101084507	LASS3	NM_178842	5'UTR	CpG island	0.643357	0.0357027	0.744949	0.086059	0.57163	0.0598517	0.620649	0.128826
cg23080527	17	41844017	DUSP3	NM_004090	3'UTR	Open sea	0.825175	0.00344464	0.492137	0.0230623	0.386336	0.0600831	0.391572	0.0277944
cg20891842	20	36041285		NA	Intergenic	Open sea	-0.783217	0.0391267	0.326376	0.0386346	0.442676	0.103558	0.48323	0.0409772
C22:6n-3, DHA, common to FS and PS (PS correlation is shown)									β
CpG ID	Chr.	Position	Gene name	UCSC REFGENE accession	Gene compartment	Position relative to CpG island	r, C22:6	p	N average	N SD	Ow average	Ow SD	Ob average	Ob SD
cg04143156	4	153768250	ARFIP1	NM_014447	Body	Open sea	0.692308	0.0130598	0.534918	0.0737862	0.425759	0.0799315	0.379651	0.0516084
Abbreviations: TSS200 and TSS1500: 1-200 bp and 201-1500 bp upstream of transcription start site, respectively. N, Ow and Ob: normal weight, overweight and obese, respectively.
