# Supplementary material for: Distinct Associations of BMI and Fatty Acids With DNA Methylation in Fasting and Postprandial States in Men
Source: Front Genet. 2021 May 7;12:665769. doi: 10.3389/fgene.2021.665769 (PMC8138173; doi:10.3389/fgene.2021.665769)
Supplement: Supplementary file 4 [file Table_4.XLSX]

## Sheet: Sheet1
Supplementary Table 4. Overlapping dmCpG among individual FA and with BMI.
		BMI	C14:0	PA	C18:0	C16:1	EA	OA	C20:1	C18:2	EDA	DGLA	AA	EPA	C22:4	C22:5	C22:6
BMI	FS		0	7.37705	3.27869	0	0.819672	3.27869	4.09836	0	10.6557	0.819672	0	9.01639	5.7377	9.01639	4.91803
	PS		0	3.57143	0	0	0	0	3.57143	21.4286	1.78571	1.78571	1.78571	0	0	0	3.57143
C14:0	FS	0		0	0	50	0	0	0	0	0	0	0	0	0	0	0
	PS	0		40	0	0	0	20	20	0	80	40	0	20	0	20	0
PA	FS	27.2727	0		3.0303	0	0	33.3333	18.1818	3.0303	27.2727	9.09091	9.09091	69.697	33.3333	18.1818	24.2424
	PS	12.5	12.5		0	0	6.25	18.75	62.5	18.75	62.5	75	18.75	18.75	6.25	18.75	31.25
c18:0	FS	20	0	5		0	5	0	0	25	0	0	0	15	0	0	0
	PS	0	0	0		0	0	0	0	0	0	0	0	0	0	0	0
c16:1	FS	0	33.3333	0	0		0	0	0	0	0	0	0	0	0	0	0
	PS	0	0	0	0		0	0	0	0	0	0	0	0	0	0	0
EA	FS	25	0	0	25	0		0	0	0	0	0	0	0	0	0	0
	PS	0	0	12.5	0	0		0	25	0	12.5	25	0	0	0	0	0
OA	FS	18.1818	0	50	0	0	0		31.8182	0	31.8182	13.6364	13.6364	50	22.7273	9.09091	27.2727
	PS	0	33.3333	100	0	0	0		100	66.6667	100	100	33.3333	33.3333	33.3333	33.3333	33.3333
C20:1	FS	9.25926	0	11.1111	0	0	0	12.963		0	57.4074	14.8148	0	14.8148	14.8148	11.1111	20.3704
	PS	9.52381	4.7619	47.619	0	0	9.52381	14.2857		14.2857	42.8571	57.1429	14.2857	9.52381	4.7619	4.7619	14.2857
C18:2	FS	0	0	9.09091	45.4545	0	0	0	0		0	0	0	18.1818	0	0	0
	PS	37.5	0	9.375	0	0	0	6.25	9.375		9.375	9.375	3.125	3.125	6.25	6.25	9.375
EDA	FS	22.4138	0	15.5172	0	0	0	12.069	53.4483	0		18.9655	0	15.5172	29.3103	22.4138	25.8621
	PS	5.55556	22.2222	55.5556	0	0	5.55556	16.6667	50	16.6667		61.1111	11.1111	22.2222	5.55556	22.2222	16.6667
DGLA	FS	6.66667	0	20	0	0	0	20	53.3333	0	73.3333		0	26.6667	40	60	46.6667
	PS	5.55556	11.1111	66.6667	0	0	11.1111	16.6667	66.6667	16.6667	61.1111		11.1111	16.6667	5.55556	16.6667	22.2222
AA	FS	0	0	42.8571	0	0	0	42.8571	0	0	0	0		28.5714	14.2857	0	0
	PS	16.6667	0	50	0	0	0	16.6667	50	16.6667	33.3333	33.3333		16.6667	16.6667	16.6667	50
EPA	FS	29.7297	0	62.1622	8.10811	0	0	29.7297	21.6216	5.40541	24.3243	10.8108	5.40541		24.3243	16.2162	18.9189
	PS	0	20	60	0	0	0	20	40	20	80	60	20		20	40	20
C22:4	FS	23.3333	0	36.6667	0	0	0	16.6667	26.6667	0	56.6667	20	3.33333	30		46.6667	46.6667
	PS	0	0	25	0	0	0	25	25	50	25	25	25	25		50	75
C22:5	FS	30.5556	0	16.6667	0	0	0	5.55556	16.6667	0	36.1111	25	0	16.6667	38.8889		25
	PS	0	16.6667	50	0	0	0	16.6667	16.6667	33.3333	66.6667	50	16.6667	33.3333	33.3333		50
C22:6	FS	23.0769	0	30.7692	0	0	0	23.0769	42.3077	0	57.6923	26.9231	0	26.9231	53.8462	34.6154
	PS	25	0	62.5	0	0	0	12.5	37.5	37.5	37.5	50	37.5	12.5	37.5	37.5
Values are percentages calculated of entry on the left-hand side.
