# Supplementary material for: Distinct Associations of BMI and Fatty Acids With DNA Methylation in Fasting and Postprandial States in Men
Source: Front Genet. 2021 May 7;12:665769. doi: 10.3389/fgene.2021.665769 (PMC8138173; doi:10.3389/fgene.2021.665769)
Supplement: Supplementary file 5 [file Table_5.XLSX]

## Sheet: OwPSvsOwFS
Supplementary Table 5. DmCpG between FS and PS, in each BMI class.
N against N
CpG ID	Chr.	Position	Gene name	UCSC REFGENE accession	Gene compartment	Position relative to CpG CpG island	PS-FS Δβ	p
cg05471842	11	118086770	AMICA1	NM_001098526	5'UTR	Open sea	-0.100028	0.02
cg10923106	17	43329454	LOC100133991	NR_024434	Body	Downstream shelf	-0.110714	0.013
Ow against Ow
CpG ID	Chr.	Position	Gene name	UCSC REFGENE accession	Gene compartment	Position relative to CpG CpG island	PS-FS Δβ	p
cg02482718	1	4726759	AJAP1	NM_018836	Body	CpG island	-0.140584	0.0375982
cg21341492	1	9836431	CLSTN1	NM_014944	Body	Open sea	-0.103012	0.0190889
cg25494767	1	16085237	FBLIM1	NM_017556	TSS200	CpG island	0.119615	0.0274521
cg05788332	1	23810871	ASAP3	NM_017707	TSS200	Downstream shore	0.101035	0.0283454
cg03148554	1	85069545	LINC01461	NR_125761	Body	Open sea	-0.117166	0.0439946
cg23954953	1	97187154	PTBP2	NM_021190	TSS200	CpG island	0.114681	0.0191772
cg17513182	1	153894941	GATAD2B	NM_020699	5'UTR	CpG island	0.136049	0.0214536
cg17086939	1	204650331	LRRN2	NM_006338	5'UTR	Upstream shelf	-0.118459	0.046191
cg01013754	1	224622131	WDR26	NM_001115113	TSS200	Upstream shore	0.149607	0.00106951
cg04879876	2	43453558	ZFP36L2	NM_006887	1st exon	CpG island	0.101249	0.00388565
cg25695193	2	45010550		NA	Intergenic	Open sea	-0.123994	0.0303926
cg17149980	2	97426598	CNNM4	NM_020184	TSS200	Upstream shore	0.131871	0.0492285
cg10658516	2	98612531	TMEM131	NM_015348	TSS200	CpG island	0.107468	0.0248688
cg23072981	2	112812751	TMEM87B	NM_032824	TSS200	Upstream shore	0.135415	0.00135469
cg09042733	2	131912867		NA	Intergenic	Open sea	-0.10022	0.0271246
cg00268019	2	160761302	LY75	NM_002349	TSS200	CpG island	0.104807	0.0435547
cg20342255	2	174836197		NA	Intergenic	Open sea	-0.100881	0.0209667
cg11776325	2	178073798		NA	Intergenic	Upstream shelf	-0.104799	0.00205375
cg04240971	2	202031356		NA	Intergenic	Open sea	-0.115165	0.00493892
cg12325049	3	9989666	PRRT3	NM_207351	Body	Downstream shore	-0.123462	0.00409231
cg12448161	3	48632723	COL7A1	NM_000094	TSS200	CpG island	0.123899	0.0101862
cg14716208	3	52089752	DUSP7	NM_001947	Body	CpG island	0.138002	0.00605857
cg02039732	3	73039895		NA	Intergenic	Open sea	-0.114753	0.00968792
cg10343442	3	100428642	TFG	NM_006070	5'UTR	CpG island	0.145157	0.0399361
cg11011888	3	127391696	ABTB1	NM_172027	TSS200	CpG island	0.130121	0.0499412
cg18192146	4	38665604	KLF3	NM_016531	TSS200	CpG island	0.100692	0.0302144
cg21955446	4	83698365	SCD5	NM_001037582	Body	Open sea	-0.10767	0.0239751
cg22354040	4	147649007	TTC29	NM_031956	Body	Open sea	-0.104896	0.0108963
cg04135385	5	1218916	SLC6A19	NM_001003841	Body	Downstream shore	-0.11314	0.00881608
cg00539976	5	1878508	IRX4	NM_016358	Body	CpG island	0.101479	0.0186931
cg02135861	5	2752139	IRX2	NM_033267	TSS1500	CpG island	0.127064	0.0110032
cg05900227	5	37737626	WDR70	NM_018034	Body	Open sea	-0.110392	0.0115319
cg14489425	5	79866923	ANKRD34B	NM_001004441	TSS1500	Downstream shore	-0.111033	0.0389807
cg09254969	5	141303622	KIAA0141	NM_014773	Body	CpG island	0.107046	0.0185196
cg02055615	6	7108063	RREB1	NM_001003699	TSS200	CpG island	0.10057	0.0282167
cg25133212	6	31928014	RDBP	NM_002904	TSS1500	Downstream shore	-0.104105	0.0288583
cg09510921	6	33134325	COL11A2	NM_080679	Body	Open sea	-0.112357	0.00647099
cg06623698	6	34434325	PACSIN1	NM_020804	5'UTR	CpG island	-0.126409	0.0494762
cg25345647	6	52227123	PAQR8	NM_133367	5'UTR	CpG island	0.113664	0.0315068
cg09176292	6	86356271		NA	Intergenic	Downstream shelf	-0.108357	0.0307245
cg15443043	6	87922248	ZNF292	NM_015021	Body	Open sea	-0.102669	0.0121964
cg25594982	6	97372399	KLHL32	NM_052904	TSS200	CpG island	0.145078	0.00910203
cg04506563	6	140469309		NA	Intergenic	Open sea	-0.10665	0.0467235
cg00269725	6	156983315		NA	Intergenic	Open sea	-0.123188	0.0474312
cg25930662	6	168121243		NA	Intergenic	Downstream shore	-0.137393	0.0384945
cg02958167	6	170151846	TCTE3	NM_174910	TSS1500	CpG island	0.131901	0.0340419
cg19506025	7	2671548	TTYH3	NM_025250	TSS200	CpG island	0.117277	0.0283252
cg24488099	7	6576558	GRID2IP	NM_001145118	Body	Downstream shore	0.101216	0.0457905
cg11282898	7	44185904	GCK	NM_033508	Body	Downstream shore	0.111684	0.0286583
cg15789829	7	44748841		NA	Intergenic	Open sea	-0.120681	0.0216694
cg18912574	7	65842487	NCRNA00174	NR_026873	Body	Downstream shore	-0.10866	0.0318061
cg16390570	7	100860924	PLOD3	NM_001084	1st exon	CpG island	0.145035	0.0156535
cg00646615	7	142362255		NA	Intergenic	Open sea	-0.10416	0.0308105
cg02793695	7	143318031	TCAF2	NM_173678	TSS1500	Downstream shore	0.102774	0.0376471
cg17087899	7	151038698	NUB1	NM_016118	TSS200	Upstream shore	0.113402	0.0190284
cg00291316	8	10469891	RP1L1	NM_178857	Body	CpG island	-0.127215	0.0322646
cg00201595	8	19065636		NA	Intergenic	Open sea	-0.132574	0.0438686
cg10395926	8	27536442		NA	Intergenic	Open sea	-0.101006	0.0365066
cg10317162	8	48397680	KIAA0146	NM_001080394	Body	Open sea	-0.11202	0.0430818
cg15368881	8	143695944	ARC	NM_015193	TSS200	CpG island	0.112885	0.0143186
cg16146718	8	145537915	HSF1	NM_005526	Body	Open sea	-0.120092	0.0119655
cg13985784	9	25678015	TUSC1	NM_001004125	1st exon	CpG island	-0.107655	0.0423177
cg00824413	9	95858409	C9orf89	NM_032310	TSS200	CpG island	0.112464	0.0301807
cg10739659	9	130565160	FPGS	NM_004957	5'UTR	CpG island	0.14336	0.0435641
cg11116176	9	135805713	TSC1	NM_001162426	5'UTR	Open sea	-0.105054	0.00996163
cg06716766	10	43892412	HNRNPF	NM_001098208	TSS200	CpG island	0.120592	0.0103395
cg06533529	10	88412972	OPN4	NM_033282	TSS1500	Open sea	-0.11783	0.0403585
cg09376854	10	103535775	FGF8	NM_033163	1st exon	CpG island	0.123435	0.0140808
cg25481680	10	105110878	PCGF6	NM_001011663	5'UTR	CpG island	0.137812	0.0195491
cg24218935	11	1686150	HCCA2	NM_053005	Body	Open sea	-0.101563	0.0482677
cg15348841	11	1885803	LSP1	NM_001242932	TSS1500	Open sea	-0.125562	0.0170518
cg15651941	11	2722084	KCNQ1OT1	NR_002728	TSS1500	CpG island	-0.104485	0.0233655
cg16562386	11	7021637	ZNF214	NM_013249	Body	Open sea	-0.106054	0.0233852
cg05003666	11	8102717	TUB	NM_177972	TSS200	CpG island	0.130181	0.0456018
cg03711944	11	47377212	SPI1	NM_003120	Body	CpG island	-0.174975	0.0193682
cg26241240	11	60893661	CD5	NM_014207	3'UTR	Open sea	-0.107115	0.00521768
cg27230446	11	62447987	UBXN1	NM_015853	TSS1500	Downstream shore	-0.123491	0.049162
cg08843756	11	63772049	MACROD1	NM_014067	Body	Upstream shelf	-0.10787	0.0491529
cg03977367	11	64570846	MAP4K2	NM_001307990	TSS200	CpG island	0.188584	0.0214007
cg10015572	11	124071575		NA	Intergenic	Open sea	-0.114361	0.0461445
cg18743492	12	12817068	GPR19	NM_006143	5'UTR	Open sea	-0.107148	0.0321962
cg25082212	12	34452063		NA	Intergenic	Open sea	-0.103484	0.0395641
cg01603569	12	59925323		NA	Intergenic	Open sea	-0.121237	0.0251396
cg01008854	12	111126998	HVCN1	NM_032369	TSS200	CpG island	0.138387	0.0112207
cg18221128	13	20735236	GJA3	NM_021954	TSS200	CpG island	0.113788	0.0495534
cg04459703	13	28719616	PAN3	NM_175854	Body	Open sea	-0.111372	0.0282246
cg09974454	13	102302549	ITGBL1	NM_001271755	Body	Open sea	-0.102666	0.0112306
cg20370505	13	111358522	CARS2	NM_024537	TSS200	CpG island	0.100665	0.0131138
cg11310189	14	23766776	PPP1R3E	NM_001276318	3'UTR	Upstream shelf	-0.10267	0.00875342
cg04257913	14	104644850	KIF26A	NM_015656	Body	CpG island	-0.108077	0.0169848
cg02084259	15	34178478	AVEN	NM_020371	Body	Open sea	-0.125449	0.0331948
cg27373063	15	40987107	RAD51	NM_133487	TSS1500	CpG island	0.134339	0.0380811
cg25352714	15	64391206	SNX1	NM_152826	Body	Downstream shelf	-0.108547	0.0402385
cg17233202	15	82338518	MEX3B	NM_032246	TSS200	CpG island	0.101939	0.0488279
cg05866980	15	91575738		NA	Intergenic	Open sea	-0.114441	0.0428645
cg20533393	16	2076818	SLC9A3R2	NM_001130012	TSS200	Upstream shore	0.114556	0.0299215
cg01877595	16	2830321		NA	Intergenic	Downstream shelf	-0.103644	0.00776072
cg12703194	16	3086867	CCDC64B	NM_001103175	TSS1500	CpG island	0.114948	0.00710504
cg15701900	16	18107898		NA	Intergenic	Open sea	-0.127042	0.00116885
cg16426779	16	19127208	ITPRIPL2	NM_001034841	1st exon	CpG island	-0.117661	0.0118262
cg05143364	16	21363309		NA	Intergenic	Open sea	-0.102182	0.00542627
cg04199720	16	30354475		NA	Intergenic	Open sea	-0.109673	0.0237321
cg26710926	16	68014808	DPEP3	NM_022357	TSS1500	Downstream shore	-0.128893	0.00435625
cg16373202	16	68679417	CDH3	NM_001793	Body	CpG island	0.107076	0.00239097
cg05959229	16	85496275		NA	Intergenic	Open sea	0.123329	0.026302
cg01242145	16	88534501	ZFPM1	NM_153813	Body	Upstream shelf	-0.110949	0.00339049
cg26682335	17	945834	ABR	NM_021962	Body	Open sea	-0.15024	0.0362361
cg09157431	17	2496973	PAFAH1B1	NM_000430	1st exon	CpG island	0.124583	0.0261969
cg13525026	17	18061071	MYO15A	NM_016239	Body	Open sea	-0.11709	0.0258778
cg26227119	17	25993536		NA	Intergenic	Open sea	-0.105048	0.0424483
cg16257607	17	27050042	RPL23A	NM_000984	Body	Upstream shelf	-0.108546	0.0178719
cg18976370	17	30593034	RHBDL3	NM_138328	TSS200	Upstream shore	0.112494	0.0367839
cg03930313	17	36621405	ARHGAP23	NM_020876	Body	CpG island	-0.115668	0.0164064
cg20663846	17	39254439	KRTAP4-8	NM_031960	TSS200	Open sea	-0.137035	0.00193336
cg02874396	17	56245848	OR4D2	NM_001004707	TSS1500	Open sea	-0.104964	0.024628
cg01597135	17	58310187	SCARNA20	NR_002999	TSS1500	Open sea	-0.144108	0.0176776
cg18975662	17	61611489	KCNH6	NM_030779	Body	CpG island	0.103111	0.0388788
cg05222119	17	80211999	CSNK1D	NM_001893	Body	CpG island	-0.120869	0.012351
cg12559913	18	158463	USP14	NM_001037334	TSS200	CpG island	0.125534	5.41365e-05
cg25964954	18	12377388	AFG3L2	NM_006796	TSS200	Downstream shore	0.109923	0.010384
cg23801710	18	56675570		NA	Intergenic	Open sea	-0.143117	0.0157407
cg23799225	18	71983622		NA	Intergenic	CpG island	-0.107586	0.0133094
cg24538512	18	77233465	NFATC1	NM_006162	Body	CpG island	-0.101573	0.0358009
cg02001279	19	940967	ARID3A	NM_005224	Body	CpG island	-0.103809	0.0141982
cg02678462	19	5154735		NA	Intergenic	Downstream shelf	-0.129489	0.0237081
cg26358677	19	6730734	GPR108	NM_001080452	Body	Open sea	-0.123002	0.0344706
cg22298470	19	12101959		NA	Intergenic	Downstream shelf	-0.112836	0.019893
cg16734016	19	18491559		NA	Intergenic	Open sea	-0.123302	0.0241045
cg19525602	19	18717742	CRLF1	NM_004750	TSS200	CpG island	0.108026	0.00706285
cg14578535	19	39904239	PLEKHG2	NM_022835	5'UTR	CpG island	0.118073	0.00271022
cg24720619	19	56056902	SBK3	NM_001199824	1st exon	Open sea	-0.112722	0.0157429
cg20905902	20	3748417	C20orf27	NM_001039140	5'UTR	CpG island	0.103745	0.0420738
cg14497670	20	22565238	FOXA2	NM_153675	5'UTR	CpG island	0.104186	0.00831925
cg16106179	20	57263530	NPEPL1	NM_001204872	TSS1500	Upstream shelf	-0.134523	0.00258994
cg03282993	22	17602259	CECR6	NM_031890	TSS200	CpG island	0.114242	0.0120881
cg21507866	22	38852003	KCNJ4	NM_152868	TSS1500	Downstream shore	0.104554	0.00972584
cg23444011	22	41448815		NA	Intergenic	Open sea	-0.10878	0.0282939
cg25706478	22	45636726	KIAA0930	NM_001009880	TSS200	Downstream shore	0.19499	0.0173835
cg08760073	22	51021304	CHKB-CPT1B	NR_027928	Body	CpG island	0.112711	0.00145808
Ob against Ob
CpG ID	Chr.	Position	Gene name	UCSC REFGENE accession	Gene compartment	Position relative to CpG CpG island	PS-FS Δβ	p
cg14903837	1	164686367	PBX1	NM_001204961	Body	Open sea	-0.133254	0.00977043
Abbreviations: TSS200 and TSS1500: 1-200 bp and 201-1500 bp upstream of transcription start site, respectively. N, Ow and Ob: normal weight, overweight and obese,
respectively.
