# Supplementary material for: Distinct Associations of BMI and Fatty Acids With DNA Methylation in Fasting and Postprandial States in Men
Source: Front Genet. 2021 May 7;12:665769. doi: 10.3389/fgene.2021.665769 (PMC8138173; doi:10.3389/fgene.2021.665769)
Supplement: Supplementary file 6 [file Table_6.XLSX]

## Sheet: Hoja1
Supplementary Table 6. TFBS enrichment in genes harbouring Ow-dmCpG.
TF	Targets	p, FDR
E47	NPEPL1, ZNF292, FGF8, FOXA2, CLSTN1, TTC29, SPI1, OR4D2, PACSIN1, HSF1, PRRT3, PLOD3, DPEP3, PTBP2, SCD5, COL11A2, ARC, PAN3, GPR19, RREB1, KIAA0141, C20ORF27, ARHGAP23, SLC9A3R2, TMEM131, KRTAP4-8, KCNH6, AVEN, ZFPM1, KIF26A, IRX4, GPR108, IRX2, CRLF1, MAP4K2, TFG, PAQR8, CDH3, ITGBL1, TTYH3, ZFP36L2, PLEKHG2, COL7A1, MYO15A, HNRNPF, KIAA0930, GRID2IP, TMEM87B, GATAD2B, PAFAH1B1, CD5, NFATC1, LY…	0.00114358
OLF1	TUSC1, NPEPL1, FGF8, FOXA2, TTC29, HVCN1, OR4D2, HSF1, PRRT3, PLOD3, DPEP3, COL11A2, TUB, ARC, PAN3, RREB1, C20ORF27, FBLIM1, ARHGAP23, SLC9A3R2, CECR6, KCNH6, ZFPM1, KIF26A, IRX4, ANKRD34B, CRLF1, MAP4K2, SNX1, PAQR8, CDH3, PPP1R3E, TTYH3, PLEKHG2, COL7A1, MYO15A, KIAA0930, GATAD2B, GRID2IP, PAFAH1B1, CD5, UBXN1, CNNM4, ABR, LRRN2, MEX3B, ARID3A, RPL23A, WDR70, MACROD1, AFG3L2, LSP1, TSC1, WDR26…	0.00300411
PAX5	TUSC1, FGF8, FOXA2, CLSTN1, SPI1, HVCN1, OR4D2, PACSIN1, HSF1, PRRT3, DPEP3, SCD5, COL11A2, TUB, ARC, GPR19, RREB1, C20ORF27, FBLIM1, ARHGAP23, SLC9A3R2, CECR6, TMEM131, KCNH6, ZFPM1, KIF26A, IRX4, ANKRD34B, IRX2, CRLF1, ABTB1, MAP4K2, CDH3, PPP1R3E, TTYH3, ZFP36L2, PLEKHG2, COL7A1, MYO15A, HNRNPF, GRID2IP, TMEM87B, GATAD2B, PAFAH1B1, NFATC1, LY75, UBXN1, CNNM4, ABR, NUB1, MEX3B, LRRN2, ARID3A, R…	0.00604014
RREB1	FGF8, NPEPL1, FOXA2, SPI1, PACSIN1, HSF1, PRRT3, DPEP3, COL11A2, USP14, RREB1, KIAA0141, C20ORF27, FBLIM1, ARHGAP23, SLC9A3R2, CECR6, TMEM131, KCNH6, ZFPM1, KIF26A, IRX4, IRX2, CRLF1, ABTB1, MAP4K2, SNX1, PAQR8, ASAP3, CDH3, ITGBL1, PPP1R3E, ZFP36L2, PLEKHG2, COL7A1, KIAA0930, GATAD2B, PAFAH1B1, CD5, CNNM4, ABR, LRRN2, MEX3B, RPL23A, MACROD1, LSP1, KCNJ4, CSNK1D, TSC1, WDR26, CARS2, DUSP7, KLHL32	0.00635859
AP4	NPEPL1, ZNF292, FGF8, FOXA2, CLSTN1, TTC29, RP1L1, PACSIN1, HSF1, PRRT3, PLOD3, DPEP3, PTBP2, SCARNA20, COL11A2, TUB, ARC, PAN3, RREB1, KIAA0141, C20ORF27, FBLIM1, ARHGAP23, SLC9A3R2, CECR6, RAD51, KRTAP4-8, KCNH6, AVEN, ZFPM1, KIF26A, IRX4, GPR108, ANKRD34B, IRX2, CRLF1, ABTB1, MAP4K2, SNX1, PAQR8, CDH3, PPP1R3E, TTYH3, ZFP36L2, PLEKHG2, COL7A1, MYO15A, KIAA0930, GRID2IP, GATAD2B, PAFAH1B1, CD5,…	0.00699126
SREBP1	NPEPL1, FGF8, FOXA2, CLSTN1, TTC29, SPI1, GJA3, PACSIN1, HSF1, DPEP3, PTBP2, SCD5, COL11A2, TUB, ARC, PAN3, GPR19, RREB1, KIAA0141, ARHGAP23, SLC9A3R2, CECR6, TMEM131, KRTAP4-8, KCNH6, AVEN, ZFPM1, KIF26A, GPR108, ANKRD34B, IRX2, CRLF1, ABTB1, MAP4K2, SNX1, PAQR8, CDH3, ITGBL1, TTYH3, ZFP36L2, PLEKHG2, COL7A1, MYO15A, HNRNPF, KIAA0930, GRID2IP, GATAD2B, PAFAH1B1, CD5, NFATC1, LY75, UBXN1, ABR, LR…	0.03815
